# Supplementary material for: Happy work: Improving enterprise human resource management by predicting workers’ stress using deep learning
Source: PLoS One. 2022 Apr 13;17(4):e0266373. doi: 10.1371/journal.pone.0266373 (PMC9007354; doi:10.1371/journal.pone.0266373)
Supplement: S1 File — (CSV) [file pone.0266373.s001.csv]

Dept	education	recruitment_type	job_level	rating	onsite	awards	certifications	salary	satisfied
HR	PG	Referral	5	2	0	1	0	86750	1
Technology	PG	Walk-in	3	5	1	2	1	42419	0
Technology	UG	Referral	4	1	0	2	0	65715	0
Sales	PG	On-Campus	2	3	1	0	0	29805	1
HR	UG	Recruitment Agency	2	1	0	5	0	29805	1
Purchasing	UG	Referral	3	3	0	7	1	42419	1
Purchasing	UG	Referral	5	5	0	2	0	86750	0
Technology	UG	Recruitment Agency	1	1	0	4	0	24076	0
HR	PG	Referral	3	4	0	0	0	42419	1
Technology	PG	Referral	3	3	0	9	0	42419	0
Marketing	UG	Walk-in	4	4	1	6	0	65715	1
Technology	PG	Recruitment Agency	2	1	0	9	1	29805	1
Technology	UG	On-Campus	3	4	1	0	0	42419	0
Purchasing	PG	Referral	3	4	1	8	0	42419	1
Purchasing	PG	Recruitment Agency	5	1	1	7	0	86750	1
Purchasing	UG	Walk-in	5	5	1	6	0	86750	1
Marketing	PG	On-Campus	1	4	1	9	0	24076	0
Purchasing	UG	Recruitment Agency	4	4	0	6	0	65715	1
HR	PG	On-Campus	1	5	0	4	0	24076	1
Sales	UG	On-Campus	5	4	0	4	0	86750	1
HR	UG	On-Campus	2	4	1	4	0	29805	1
HR	PG	Referral	5	4	0	0	0	86750	1
Purchasing	PG	Referral	4	2	0	7	1	65715	1
Sales	UG	Walk-in	5	5	0	0	1	86750	1
Sales	PG	Walk-in	4	4	0	3	1	65715	0
Sales	PG	Recruitment Agency	4	5	0	8	1	65715	0
Marketing	UG	Walk-in	4	3	1	8	0	65715	1
Purchasing	UG	On-Campus	4	3	0	4	1	65715	0
Sales	PG	On-Campus	4	4	1	3	1	65715	0
Marketing	UG	Referral	2	5	1	2	0	29805	1
Technology	UG	On-Campus	1	5	1	2	1	24076	0
Technology	UG	Recruitment Agency	3	5	1	4	1	42419	1
Marketing	PG	On-Campus	1	2	1	9	0	24076	1
Marketing	PG	On-Campus	4	3	0	0	0	65715	1
Purchasing	UG	Recruitment Agency	2	5	0	4	0	29805	1
Purchasing	PG	Walk-in	5	5	0	5	1	86750	1
Technology	UG	Walk-in	2	2	1	6	1	29805	0
Sales	PG	Recruitment Agency	4	2	0	8	0	65715	1
Technology	UG	Referral	2	5	0	2	0	29805	0
Sales	UG	On-Campus	2	1	1	1	1	29805	1
Sales	PG	Recruitment Agency	4	5	1	2	0	65715	1
Purchasing	UG	On-Campus	2	5	1	8	1	29805	1
HR	PG	Referral	3	2	1	6	0	42419	0
HR	PG	On-Campus	3	2	0	8	0	42419	1
Marketing	UG	Recruitment Agency	2	5	1	1	1	29805	1
Purchasing	UG	On-Campus	5	5	1	4	0	86750	1
Sales	PG	Walk-in	4	5	0	3	0	65715	1
HR	UG	Referral	3	2	0	1	0	42419	0
Sales	UG	Referral	5	5	1	8	1	86750	1
HR	UG	Referral	2	5	0	8	0	29805	0
HR	UG	Recruitment Agency	5	4	1	5	0	86750	1
HR	UG	Referral	1	1	1	5	0	24076	0
Purchasing	PG	Walk-in	3	3	0	7	0	42419	0
Technology	PG	Recruitment Agency	2	1	0	5	0	29805	1
Sales	UG	Walk-in	4	4	1	0	0	65715	1
Purchasing	UG	On-Campus	2	3	1	3	1	29805	0
Purchasing	UG	On-Campus	4	5	1	6	1	65715	1
Purchasing	PG	On-Campus	2	4	0	1	0	29805	1
Purchasing	UG	On-Campus	5	5	1	8	1	86750	1
Purchasing	PG	Walk-in	5	2	1	7	1	86750	0
Marketing	PG	Recruitment Agency	5	4	1	7	0	86750	1
Sales	PG	Recruitment Agency	1	2	1	6	1	24076	1
Purchasing	UG	Referral	4	4	1	3	1	65715	1
Sales	PG	Walk-in	5	4	0	1	1	86750	0
Marketing	UG	On-Campus	1	2	1	2	1	24076	1
Marketing	PG	Walk-in	4	3	1	5	1	65715	0
Sales	UG	Referral	2	1	1	4	1	29805	1
HR	PG	Referral	1	5	1	7	1	24076	0
Technology	UG	Walk-in	3	4	0	5	1	42419	1
HR	PG	Walk-in	1	5	0	5	0	24076	1
HR	UG	Walk-in	1	2	0	0	0	24076	0
HR	UG	Recruitment Agency	4	5	1	3	1	65715	0
Purchasing	UG	On-Campus	2	2	1	4	1	29805	0
Marketing	UG	Walk-in	3	5	0	2	0	42419	1
HR	PG	Walk-in	5	1	0	8	1	86750	1
Marketing	PG	Walk-in	5	1	0	0	1	86750	1
Sales	UG	Referral	1	1	1	5	0	24076	1
Technology	PG	Referral	4	1	1	5	0	65715	0
Sales	UG	Recruitment Agency	4	1	0	9	0	65715	1
Sales	UG	On-Campus	5	1	0	4	1	86750	1
Purchasing	PG	Recruitment Agency	3	2	0	4	1	42419	1
Technology	UG	On-Campus	2	4	1	9	0	29805	1
Sales	UG	Referral	3	5	1	4	0	42419	1
Sales	PG	Referral	2	1	1	5	1	29805	1
Technology	UG	Referral	5	2	0	7	0	86750	1
Technology	UG	Recruitment Agency	2	2	0	1	1	29805	0
Sales	UG	Walk-in	4	2	1	5	1	65715	1
Technology	UG	Walk-in	1	4	0	0	0	24076	1
Sales	PG	Referral	1	5	1	3	0	24076	1
Sales	PG	Walk-in	5	4	0	9	1	86750	1
Purchasing	PG	Walk-in	4	3	0	2	0	65715	0
HR	UG	Recruitment Agency	3	2	0	8	0	42419	0
Sales	UG	On-Campus	4	3	0	2	0	65715	0
Marketing	PG	Referral	1	1	1	5	0	24076	0
HR	UG	Referral	1	1	0	0	1	24076	0
HR	UG	Recruitment Agency	4	4	1	5	1	65715	0
HR	UG	Recruitment Agency	4	5	1	3	1	65715	1
Purchasing	UG	Walk-in	1	3	1	7	1	24076	0
Sales	PG	Referral	3	5	0	8	0	42419	0
Purchasing	PG	On-Campus	5	4	1	3	0	86750	1
Sales	PG	Recruitment Agency	5	1	1	9	1	86750	0
Purchasing	UG	On-Campus	4	5	1	9	1	65715	1
Purchasing	PG	On-Campus	5	5	0	5	0	86750	1
Marketing	PG	Referral	1	1	0	0	1	24076	0
Purchasing	UG	Referral	1	3	1	3	1	24076	1
Technology	UG	Recruitment Agency	4	1	0	6	0	65715	0
Marketing	PG	Referral	4	5	1	0	1	65715	0
Purchasing	PG	Referral	4	3	1	7	0	65715	1
HR	PG	Referral	3	3	0	9	0	42419	1
Technology	PG	On-Campus	5	1	1	5	1	86750	0
Technology	UG	Recruitment Agency	4	5	0	4	0	65715	1
Technology	PG	Walk-in	2	4	0	9	1	29805	1
Marketing	PG	On-Campus	2	5	1	8	0	29805	0
Purchasing	UG	Referral	1	2	0	1	1	24076	0
Purchasing	PG	On-Campus	5	4	0	4	1	86750	1
HR	UG	Referral	4	3	1	5	1	65715	0
HR	UG	Referral	2	4	1	6	0	29805	0
Technology	UG	On-Campus	5	3	0	4	0	86750	0
HR	PG	Recruitment Agency	1	3	0	8	1	24076	0
Marketing	PG	Referral	3	4	1	0	0	42419	0
Purchasing	UG	Recruitment Agency	5	3	0	6	1	86750	0
Technology	PG	Walk-in	5	3	0	9	1	86750	0
HR	PG	Referral	3	2	0	6	0	42419	1
Marketing	UG	Recruitment Agency	5	5	0	3	1	86750	0
Marketing	UG	Recruitment Agency	1	5	0	8	0	24076	1
HR	PG	Walk-in	1	2	0	4	1	24076	1
Purchasing	UG	Recruitment Agency	3	4	0	3	0	42419	1
HR	PG	Recruitment Agency	4	1	1	6	1	65715	0
Technology	PG	Walk-in	2	1	1	3	1	29805	0
HR	PG	Referral	4	1	1	2	0	65715	1
Marketing	PG	Recruitment Agency	5	2	1	8	1	86750	0
HR	UG	Recruitment Agency	2	2	1	7	1	29805	1
Purchasing	UG	Recruitment Agency	3	3	0	0	0	42419	0
Sales	UG	On-Campus	3	1	0	6	1	42419	0
HR	UG	Walk-in	2	4	0	8	0	29805	1
Purchasing	PG	On-Campus	1	4	0	7	1	24076	1
Purchasing	PG	Walk-in	2	1	1	7	0	29805	1
Marketing	UG	Referral	5	1	0	5	1	86750	0
Purchasing	PG	Referral	1	1	0	3	1	24076	1
Purchasing	PG	Recruitment Agency	3	2	1	7	1	42419	0
Purchasing	PG	Walk-in	2	2	0	2	0	29805	0
Purchasing	UG	Referral	4	2	0	8	0	65715	0
Technology	UG	Walk-in	4	5	1	1	0	65715	1
Technology	UG	Referral	5	4	0	1	0	86750	1
Marketing	PG	On-Campus	4	4	0	6	1	65715	1
HR	UG	Referral	2	3	0	9	1	29805	0
Purchasing	UG	On-Campus	2	2	0	3	0	29805	0
HR	UG	Referral	4	5	0	9	0	65715	1
HR	UG	Recruitment Agency	2	5	1	7	0	29805	0
Marketing	UG	On-Campus	5	4	1	8	1	86750	0
Purchasing	UG	Referral	1	2	1	6	0	24076	1
Purchasing	PG	Recruitment Agency	5	3	1	4	0	86750	1
Sales	PG	On-Campus	5	2	1	7	1	86750	1
HR	UG	Recruitment Agency	2	1	1	3	1	29805	0
HR	UG	Walk-in	1	2	0	1	0	24076	0
Technology	PG	Walk-in	2	1	1	5	1	29805	0
Sales	PG	On-Campus	3	1	1	8	0	42419	0
Technology	UG	Referral	2	3	0	0	1	29805	0
Technology	UG	On-Campus	2	4	0	9	0	29805	1
Technology	UG	Recruitment Agency	2	2	1	6	0	29805	0
Marketing	UG	Referral	1	1	0	9	0	24076	0
Marketing	PG	Walk-in	2	2	1	8	0	29805	0
Technology	UG	Referral	1	4	0	9	1	24076	1
Sales	UG	Walk-in	4	4	1	8	1	65715	1
HR	UG	Referral	3	5	0	9	1	42419	1
Sales	UG	Referral	1	4	0	2	1	24076	0
Purchasing	PG	Referral	4	3	1	4	0	65715	1
Marketing	PG	Recruitment Agency	1	1	1	7	0	24076	1
HR	PG	Recruitment Agency	1	5	1	7	1	24076	1
HR	UG	On-Campus	3	3	1	3	1	42419	0
Purchasing	UG	On-Campus	5	2	1	0	1	86750	1
Purchasing	PG	Walk-in	5	1	0	0	1	86750	0
Technology	UG	Recruitment Agency	1	4	1	3	1	24076	0
Marketing	UG	Walk-in	2	1	1	5	0	29805	1
Marketing	PG	On-Campus	4	2	0	7	0	65715	0
Sales	PG	Walk-in	2	5	0	5	0	29805	1
Technology	PG	On-Campus	2	5	1	8	1	29805	0
Technology	PG	Recruitment Agency	1	5	0	8	1	24076	1
Technology	UG	Referral	1	4	0	1	1	24076	1
Technology	UG	Recruitment Agency	1	3	1	9	1	24076	1
Marketing	PG	Walk-in	1	3	0	0	0	24076	0
Marketing	UG	Walk-in	5	1	0	1	0	86750	1
Technology	PG	Recruitment Agency	1	4	1	4	1	24076	0
Sales	PG	Recruitment Agency	5	5	1	3	0	86750	1
HR	UG	On-Campus	5	5	0	3	0	86750	0
HR	PG	Walk-in	1	2	0	8	1	24076	0
Sales	UG	Walk-in	3	2	1	7	1	42419	1
Technology	UG	Recruitment Agency	4	5	0	5	1	65715	1
Marketing	UG	Referral	2	5	0	0	1	29805	1
HR	UG	Walk-in	5	4	0	1	1	86750	1
Purchasing	PG	Referral	4	3	1	5	1	65715	1
Purchasing	UG	Recruitment Agency	3	2	0	1	0	42419	0
Sales	PG	Recruitment Agency	2	3	0	9	0	29805	1
Technology	PG	On-Campus	2	4	1	4	1	29805	1
HR	PG	Walk-in	5	5	0	4	0	86750	0
Technology	PG	Referral	1	3	0	5	1	24076	1
HR	UG	On-Campus	3	5	1	5	1	42419	1
Sales	UG	Walk-in	5	5	1	5	1	86750	0
Sales	PG	On-Campus	3	1	1	1	1	42419	1
Purchasing	PG	Recruitment Agency	1	3	1	9	0	24076	1
Technology	UG	Walk-in	1	3	0	2	1	24076	1
Purchasing	PG	On-Campus	5	5	0	5	0	86750	0
Technology	UG	On-Campus	1	4	1	7	1	24076	1
Purchasing	PG	Referral	4	1	1	0	1	65715	0
Marketing	UG	On-Campus	2	5	0	0	1	29805	1
Marketing	PG	Walk-in	5	2	1	1	0	86750	0
Marketing	PG	Walk-in	3	2	0	5	1	42419	1
Marketing	UG	Referral	4	1	1	8	1	65715	0
HR	PG	Walk-in	5	4	0	3	1	86750	0
Marketing	PG	Recruitment Agency	1	5	1	2	0	24076	0
Sales	UG	Walk-in	1	3	1	7	0	24076	0
Sales	PG	Walk-in	1	1	0	9	0	24076	0
HR	UG	On-Campus	1	4	1	8	1	24076	0
Marketing	UG	On-Campus	3	3	0	4	0	42419	1
Marketing	PG	Walk-in	4	2	0	8	1	65715	1
Marketing	PG	Referral	2	2	0	1	0	29805	0
Purchasing	PG	On-Campus	3	3	0	2	0	42419	0
Technology	PG	Referral	3	1	0	6	1	42419	0
Purchasing	PG	Walk-in	2	2	1	6	0	29805	0
Technology	PG	Walk-in	2	5	1	5	1	29805	1
Marketing	PG	Recruitment Agency	1	3	0	5	1	24076	0
Marketing	UG	On-Campus	3	3	1	1	0	42419	1
Purchasing	PG	Walk-in	5	2	0	9	1	86750	1
Purchasing	UG	Recruitment Agency	2	1	1	5	1	29805	0
Technology	PG	On-Campus	2	5	1	3	0	29805	0
Sales	PG	Walk-in	4	1	1	2	0	65715	1
Technology	UG	Walk-in	5	4	1	1	1	86750	1
Purchasing	PG	On-Campus	5	4	0	0	0	86750	0
Purchasing	PG	On-Campus	2	2	0	4	1	29805	0
HR	UG	On-Campus	1	2	1	1	1	24076	0
Purchasing	PG	Walk-in	4	2	1	1	0	65715	1
HR	PG	Walk-in	5	4	0	6	0	86750	1
Sales	PG	Recruitment Agency	2	1	1	7	0	29805	0
Technology	UG	Referral	5	1	0	9	0	86750	1
Technology	PG	On-Campus	4	2	0	7	1	65715	1
HR	PG	Walk-in	4	5	0	3	1	65715	0
Technology	PG	Walk-in	3	1	1	0	0	42419	0
Purchasing	PG	On-Campus	2	4	0	6	0	29805	1
Marketing	UG	Referral	4	3	1	0	1	65715	1
HR	UG	On-Campus	3	3	0	3	1	42419	0
Technology	PG	Referral	3	3	1	7	1	42419	0
HR	PG	Walk-in	5	5	1	1	1	86750	0
HR	UG	Referral	5	2	1	5	0	86750	0
Marketing	UG	Recruitment Agency	3	4	0	5	1	42419	0
Purchasing	PG	Walk-in	5	5	0	8	1	86750	1
HR	UG	Recruitment Agency	4	4	1	4	0	65715	1
Technology	PG	On-Campus	1	4	1	9	1	24076	1
Sales	UG	On-Campus	4	2	1	3	1	65715	1
HR	UG	On-Campus	3	3	0	4	0	42419	0
HR	UG	Referral	3	2	0	9	0	42419	0
Marketing	UG	Walk-in	4	5	0	4	0	65715	0
Purchasing	PG	On-Campus	5	5	0	7	1	86750	1
Sales	UG	On-Campus	5	5	1	9	1	86750	1
Technology	UG	Walk-in	3	2	1	7	0	42419	1
Sales	PG	On-Campus	2	4	0	1	0	29805	0
Technology	UG	Recruitment Agency	5	4	0	6	1	86750	1
Purchasing	UG	Walk-in	4	1	1	7	0	65715	0
Technology	PG	Walk-in	5	5	0	5	0	86750	0
Marketing	UG	Walk-in	4	4	0	4	0	65715	0
Marketing	PG	Recruitment Agency	3	1	0	8	1	42419	0
Marketing	PG	Walk-in	5	4	0	2	1	86750	0
Marketing	PG	Recruitment Agency	4	5	0	9	1	65715	0
Sales	PG	Walk-in	3	3	0	3	1	42419	1
Purchasing	UG	Referral	2	5	1	8	1	29805	0
Technology	PG	On-Campus	4	2	0	5	1	65715	0
Technology	UG	Referral	2	4	0	7	0	29805	1
Marketing	UG	On-Campus	2	4	1	6	1	29805	0
Marketing	UG	Recruitment Agency	1	2	1	1	1	24076	1
HR	UG	Referral	5	2	1	2	0	86750	1
Purchasing	UG	Walk-in	4	3	0	0	1	65715	1
Sales	UG	On-Campus	2	4	1	8	1	29805	0
Technology	UG	On-Campus	1	4	0	6	0	24076	0
HR	UG	Referral	3	3	0	0	0	42419	1
HR	UG	Recruitment Agency	4	1	0	2	0	65715	0
Technology	UG	Referral	2	3	1	3	1	29805	0
Sales	PG	Recruitment Agency	5	5	1	3	0	86750	1
HR	PG	Recruitment Agency	1	4	1	4	1	24076	1
HR	PG	On-Campus	2	2	1	2	1	29805	0
Purchasing	UG	Referral	5	5	1	2	1	86750	1
Sales	PG	Referral	2	4	0	0	1	29805	1
HR	PG	Recruitment Agency	4	3	0	6	0	65715	1
Sales	PG	Referral	4	5	0	9	0	65715	0
Technology	UG	Walk-in	4	4	0	0	1	65715	0
Marketing	UG	Walk-in	1	1	1	1	0	24076	0
HR	UG	Referral	4	1	1	3	1	65715	1
Purchasing	UG	Referral	5	2	0	3	1	86750	0
Technology	PG	Recruitment Agency	2	4	1	4	1	29805	1
Sales	PG	Walk-in	3	1	1	1	0	42419	0
Technology	PG	Walk-in	5	3	0	3	1	86750	0
HR	PG	On-Campus	5	4	0	0	1	86750	1
Sales	UG	Recruitment Agency	4	3	1	1	0	65715	0
Marketing	UG	On-Campus	1	3	1	0	0	24076	1
Technology	UG	Walk-in	2	1	0	9	0	29805	0
HR	PG	Recruitment Agency	1	4	0	9	0	24076	0
Purchasing	UG	Referral	2	5	0	3	1	29805	1
Sales	UG	Recruitment Agency	2	1	1	3	0	29805	1
Technology	PG	Referral	1	1	0	6	1	24076	1
Technology	PG	Referral	5	4	0	9	0	86750	0
Marketing	UG	Recruitment Agency	2	4	1	8	0	29805	0
Marketing	UG	Referral	1	3	1	8	0	24076	0
Purchasing	UG	On-Campus	2	4	1	4	0	29805	1
Purchasing	UG	Walk-in	3	3	1	9	0	42419	1
HR	UG	Referral	5	1	1	0	0	86750	1
HR	UG	On-Campus	4	2	0	0	1	65715	0
Purchasing	PG	Referral	2	5	0	5	0	29805	0
Purchasing	PG	Walk-in	3	1	1	1	0	42419	1
Sales	PG	On-Campus	4	4	1	7	0	65715	0
Marketing	UG	Walk-in	4	5	1	8	0	65715	1
HR	PG	Walk-in	2	2	1	3	1	29805	0
Marketing	UG	On-Campus	1	2	1	4	0	24076	0
Marketing	UG	On-Campus	2	3	0	7	0	29805	1
Purchasing	PG	On-Campus	3	5	0	2	0	42419	0
Sales	UG	Recruitment Agency	4	3	0	4	0	65715	0
Technology	UG	On-Campus	2	1	0	2	1	29805	1
Sales	PG	On-Campus	1	5	1	9	0	24076	1
Sales	PG	On-Campus	2	1	0	2	1	29805	0
Marketing	PG	On-Campus	5	3	1	2	0	86750	1
Sales	UG	Referral	1	5	1	6	1	24076	0
HR	PG	Recruitment Agency	3	3	1	6	1	42419	1
Marketing	PG	Walk-in	4	5	0	6	0	65715	0
HR	UG	On-Campus	2	3	1	9	0	29805	0
Technology	PG	Referral	1	2	0	7	1	24076	1
Marketing	PG	Referral	5	3	0	4	1	86750	0
Technology	PG	Referral	1	2	1	4	0	24076	0
Marketing	UG	Walk-in	5	3	1	3	1	86750	1
Purchasing	UG	On-Campus	3	5	1	6	1	42419	1
Sales	UG	Recruitment Agency	4	5	0	9	1	65715	0
Purchasing	UG	Recruitment Agency	3	5	1	3	0	42419	1
Technology	PG	Referral	2	4	0	1	1	29805	1
Sales	UG	Walk-in	1	1	1	3	1	24076	0
Marketing	UG	Walk-in	5	5	1	7	1	86750	0
Sales	PG	Walk-in	5	2	0	8	0	86750	1
HR	PG	Recruitment Agency	1	5	0	2	0	24076	1
Sales	PG	Referral	1	4	0	6	1	24076	1
HR	UG	On-Campus	2	2	0	8	0	29805	0
Sales	UG	Recruitment Agency	3	4	0	3	1	42419	0
HR	UG	Referral	5	2	0	9	0	86750	0
Technology	PG	Referral	2	3	1	2	0	29805	0
Purchasing	PG	On-Campus	3	1	1	4	1	42419	0
Marketing	UG	On-Campus	2	1	0	0	0	29805	0
Sales	PG	On-Campus	5	4	1	2	0	86750	0
Purchasing	PG	Walk-in	1	1	0	7	0	24076	1
Marketing	PG	On-Campus	1	4	1	7	1	24076	1
Marketing	UG	Referral	3	4	1	3	0	42419	0
HR	PG	On-Campus	4	4	0	1	0	65715	0
Technology	PG	Referral	3	1	0	7	1	42419	0
Technology	UG	Recruitment Agency	4	4	0	7	0	65715	1
Purchasing	UG	Walk-in	2	1	1	9	0	29805	0
Technology	PG	Recruitment Agency	2	4	0	3	0	29805	1
Sales	PG	Recruitment Agency	5	5	1	2	0	86750	1
Technology	UG	Referral	4	4	0	1	0	65715	1
Purchasing	UG	Recruitment Agency	5	2	1	8	1	86750	1
Technology	PG	Referral	1	4	1	0	1	24076	1
Sales	PG	On-Campus	4	3	0	6	0	65715	0
HR	PG	On-Campus	3	4	1	4	0	42419	0
Purchasing	PG	Referral	1	2	1	7	0	24076	1
HR	UG	On-Campus	1	2	0	3	1	24076	0
HR	PG	Walk-in	3	1	1	6	1	42419	1
HR	PG	Recruitment Agency	1	5	0	4	0	24076	1
Marketing	UG	Walk-in	4	4	0	4	0	65715	0
Marketing	PG	Recruitment Agency	5	1	0	8	1	86750	0
HR	UG	On-Campus	1	5	0	8	0	24076	0
Purchasing	PG	Walk-in	4	4	1	8	1	65715	0
Sales	PG	On-Campus	2	3	1	5	1	29805	0
Sales	UG	Recruitment Agency	4	4	1	5	0	65715	1
Technology	UG	Referral	5	2	0	4	1	86750	0
Purchasing	PG	Referral	4	2	1	8	0	65715	0
Marketing	PG	Walk-in	3	3	1	9	0	42419	0
HR	PG	On-Campus	5	1	0	7	0	86750	1
Technology	UG	On-Campus	2	5	0	6	0	29805	0
Sales	PG	Walk-in	3	4	1	6	0	42419	1
Marketing	UG	Referral	4	2	0	5	0	65715	0
Marketing	UG	Recruitment Agency	5	1	0	4	1	86750	0
HR	PG	Walk-in	2	3	0	3	1	29805	1
Sales	UG	Recruitment Agency	3	2	0	2	1	42419	0
Purchasing	PG	Referral	2	3	1	2	1	29805	0
Marketing	PG	On-Campus	4	4	0	5	0	65715	1
HR	PG	Referral	2	5	0	3	1	29805	0
Purchasing	PG	Walk-in	1	2	0	5	1	24076	1
Sales	PG	On-Campus	3	2	0	2	1	42419	1
Marketing	UG	Walk-in	2	4	0	3	0	29805	1
Purchasing	UG	Walk-in	4	1	0	8	1	65715	1
Purchasing	PG	Referral	4	5	0	4	0	65715	1
Purchasing	PG	Walk-in	2	2	0	6	1	29805	0
Marketing	UG	Referral	4	5	1	9	0	65715	0
Marketing	UG	On-Campus	5	2	0	1	0	86750	0
Technology	UG	Referral	5	5	1	4	1	86750	1
Sales	UG	On-Campus	5	3	0	8	0	86750	1
HR	PG	Referral	1	2	0	2	0	24076	1
Purchasing	PG	Recruitment Agency	2	5	0	8	1	29805	1
Technology	UG	Recruitment Agency	1	1	0	5	1	24076	0
HR	PG	Walk-in	4	3	1	3	1	65715	0
Technology	UG	Referral	1	3	0	6	0	24076	1
Marketing	PG	Referral	4	1	0	7	0	65715	1
Purchasing	UG	On-Campus	4	5	1	5	0	65715	0
HR	PG	Walk-in	3	4	1	4	1	42419	1
HR	UG	Referral	5	1	0	5	0	86750	1
HR	UG	Walk-in	4	5	1	4	0	65715	1
HR	PG	Recruitment Agency	3	1	1	7	0	42419	0
HR	UG	Referral	5	1	1	0	0	86750	0
Technology	PG	Referral	4	2	0	6	0	65715	1
Purchasing	PG	Walk-in	4	5	0	9	0	65715	0
Marketing	UG	Referral	1	4	0	9	0	24076	1
Marketing	PG	Walk-in	1	2	1	1	1	24076	1
Marketing	PG	Referral	5	1	0	8	1	86750	0
Marketing	PG	On-Campus	4	1	1	0	1	65715	1
Technology	PG	Walk-in	2	1	0	9	0	29805	1
Sales	PG	Referral	1	5	0	5	0	24076	0
Purchasing	UG	Recruitment Agency	5	5	1	8	1	86750	1
HR	PG	Referral	4	2	0	0	0	65715	1
Sales	PG	Recruitment Agency	4	4	1	3	1	65715	1
Marketing	PG	Recruitment Agency	2	2	1	3	0	29805	0
Sales	PG	On-Campus	5	3	0	8	0	86750	1
Purchasing	PG	Walk-in	4	1	1	4	1	65715	0
HR	UG	Referral	1	1	0	4	1	24076	1
HR	PG	On-Campus	2	1	0	5	1	29805	1
Purchasing	UG	Referral	5	2	1	0	1	86750	1
Purchasing	UG	Recruitment Agency	2	2	0	0	1	29805	1
Marketing	UG	Walk-in	1	1	1	8	0	24076	0
HR	UG	Referral	5	2	0	2	0	86750	0
Sales	PG	Referral	2	5	0	3	0	29805	1
Technology	UG	Recruitment Agency	3	5	0	0	1	42419	1
Technology	UG	Referral	1	2	0	8	1	24076	1
Purchasing	PG	Referral	1	1	0	7	1	24076	1
Marketing	PG	Recruitment Agency	1	2	1	1	1	24076	1
Technology	PG	On-Campus	3	2	1	7	1	42419	1
HR	UG	Recruitment Agency	3	2	1	6	1	42419	1
Purchasing	PG	On-Campus	4	3	1	5	0	65715	1
Sales	PG	Walk-in	2	5	1	0	0	29805	0
Purchasing	UG	On-Campus	4	4	1	6	0	65715	0
Sales	PG	On-Campus	2	4	0	9	0	29805	0
Purchasing	PG	Walk-in	3	3	0	6	0	42419	1
Purchasing	PG	On-Campus	3	2	1	8	1	42419	1
Purchasing	PG	Recruitment Agency	4	3	1	0	1	65715	1
Sales	UG	On-Campus	5	3	0	1	1	86750	0
Sales	PG	Walk-in	4	1	0	8	1	65715	1
Purchasing	PG	Recruitment Agency	2	5	0	8	1	29805	0
Technology	UG	Walk-in	4	4	1	5	1	65715	1
Marketing	PG	Walk-in	1	2	1	5	0	24076	0
Marketing	UG	Referral	2	4	1	3	1	29805	0
Marketing	PG	Referral	2	4	0	3	1	29805	0
Sales	UG	Walk-in	5	5	0	4	1	86750	1
Sales	UG	Walk-in	3	4	1	2	1	42419	0
Technology	UG	Walk-in	2	4	1	0	0	29805	1
Marketing	UG	Referral	3	3	0	0	0	42419	1
Marketing	PG	Referral	4	5	0	6	1	65715	1
Purchasing	UG	On-Campus	1	1	0	0	0	24076	1
Sales	PG	On-Campus	5	2	0	0	0	86750	1
Marketing	UG	Walk-in	3	4	1	2	1	42419	0
Technology	UG	Recruitment Agency	2	2	0	9	1	29805	1
Technology	UG	Recruitment Agency	3	1	0	3	1	42419	1
Marketing	PG	Referral	2	2	0	3	1	29805	1
Sales	UG	Referral	3	1	1	1	1	42419	1
Technology	PG	Referral	2	3	1	0	0	29805	1
Purchasing	PG	Walk-in	4	4	0	2	1	65715	0
Technology	PG	Recruitment Agency	2	1	0	3	1	29805	0
HR	PG	On-Campus	2	2	0	2	1	29805	1
HR	PG	Walk-in	1	4	1	7	0	24076	0
Sales	PG	On-Campus	2	3	1	9	1	29805	0
Marketing	PG	On-Campus	1	4	1	0	1	24076	1
Sales	PG	Walk-in	5	1	0	1	1	86750	0
Sales	PG	On-Campus	1	3	1	6	0	24076	1
Sales	UG	Recruitment Agency	4	2	0	3	1	65715	0
Sales	UG	On-Campus	1	3	0	7	1	24076	0
Purchasing	UG	Recruitment Agency	5	3	0	2	1	86750	0
Purchasing	UG	Recruitment Agency	4	5	1	5	0	65715	1
Technology	UG	Recruitment Agency	3	3	0	8	1	42419	0
HR	PG	Referral	3	3	1	0	1	42419	0
Sales	PG	On-Campus	1	4	1	0	1	24076	1
Technology	PG	Walk-in	1	2	0	7	0	24076	1
HR	PG	Walk-in	5	4	0	2	1	86750	0
Marketing	PG	On-Campus	5	4	1	4	1	86750	1
Purchasing	PG	Referral	2	1	0	0	1	29805	0
HR	PG	Referral	5	4	1	4	0	86750	0
Marketing	UG	Recruitment Agency	2	5	0	5	0	29805	1
HR	UG	On-Campus	4	5	1	7	1	65715	1
Purchasing	UG	On-Campus	1	1	1	2	0	24076	1
Purchasing	UG	Walk-in	4	2	1	2	0	65715	0
Technology	PG	On-Campus	5	2	1	9	0	86750	1
Sales	PG	Referral	4	4	0	8	1	65715	0
HR	PG	On-Campus	4	4	0	3	1	65715	1
HR	UG	Walk-in	4	4	1	3	0	65715	0
Marketing	PG	Recruitment Agency	5	2	1	6	0	86750	1
Purchasing	PG	Walk-in	4	3	0	1	0	65715	0
HR	PG	Walk-in	2	5	0	7	1	29805	1
Purchasing	UG	Recruitment Agency	5	3	0	5	1	86750	0
HR	PG	Walk-in	4	3	0	2	0	65715	1
Technology	UG	Walk-in	5	2	0	8	0	86750	1
Sales	UG	On-Campus	3	3	0	4	0	42419	0
HR	UG	On-Campus	2	1	1	7	0	29805	1
Purchasing	UG	Recruitment Agency	4	4	0	6	1	65715	0
Technology	PG	On-Campus	3	1	0	7	0	42419	0
HR	UG	On-Campus	3	5	1	6	1	42419	1
Marketing	UG	Walk-in	5	4	0	2	0	86750	0
Sales	PG	Referral	3	3	0	1	0	42419	1
HR	PG	On-Campus	2	5	0	6	0	29805	1
Technology	UG	Referral	2	4	0	2	0	29805	0
Marketing	PG	On-Campus	1	3	0	2	0	24076	1
Technology	UG	On-Campus	2	1	1	1	1	29805	0
Technology	UG	Recruitment Agency	3	4	0	3	0	42419	0
