# Supplementary material for: Happy work: Improving enterprise human resource management by predicting workers’ stress using deep learning
Source: PLoS One. 2022 Apr 13;17(4):e0266373. doi: 10.1371/journal.pone.0266373 (PMC9007354; doi:10.1371/journal.pone.0266373)
Supplement: S2 File — (CSV) [file pone.0266373.s002.csv]

satisfaction_level	last_evaluation	number_project	average_montly_hours	time_spend_company	Work_accident	left	promotion_last_5years	Department	salary
0.38	0.53	2	157	3	0	1	0	sales	low
0.8	0.86	5	262	6	0	1	0	sales	medium
0.11	0.88	7	272	4	0	1	0	sales	medium
0.72	0.87	5	223	5	0	1	0	sales	low
0.37	0.52	2	159	3	0	1	0	sales	low
0.41	0.5	2	153	3	0	1	0	sales	low
0.1	0.77	6	247	4	0	1	0	sales	low
0.92	0.85	5	259	5	0	1	0	sales	low
0.89	1	5	224	5	0	1	0	sales	low
0.42	0.53	2	142	3	0	1	0	sales	low
0.45	0.54	2	135	3	0	1	0	sales	low
0.11	0.81	6	305	4	0	1	0	sales	low
0.84	0.92	4	234	5	0	1	0	sales	low
0.41	0.55	2	148	3	0	1	0	sales	low
0.36	0.56	2	137	3	0	1	0	sales	low
0.38	0.54	2	143	3	0	1	0	sales	low
0.45	0.47	2	160	3	0	1	0	sales	low
0.78	0.99	4	255	6	0	1	0	sales	low
0.45	0.51	2	160	3	1	1	1	sales	low
0.76	0.89	5	262	5	0	1	0	sales	low
0.11	0.83	6	282	4	0	1	0	sales	low
0.38	0.55	2	147	3	0	1	0	sales	low
0.09	0.95	6	304	4	0	1	0	sales	low
0.46	0.57	2	139	3	0	1	0	sales	low
0.4	0.53	2	158	3	0	1	0	sales	low
0.89	0.92	5	242	5	0	1	0	sales	low
0.82	0.87	4	239	5	0	1	0	sales	low
0.4	0.49	2	135	3	0	1	0	sales	low
0.41	0.46	2	128	3	0	1	0	accounting	low
0.38	0.5	2	132	3	0	1	0	accounting	low
0.09	0.62	6	294	4	0	1	0	accounting	low
0.45	0.57	2	134	3	0	1	0	hr	low
0.4	0.51	2	145	3	0	1	0	hr	low
0.45	0.55	2	140	3	0	1	0	hr	low
0.84	0.87	4	246	6	0	1	0	hr	low
0.1	0.94	6	255	4	0	1	0	technical	low
0.38	0.46	2	137	3	0	1	0	technical	low
0.45	0.5	2	126	3	0	1	0	technical	low
0.11	0.89	6	306	4	0	1	0	technical	low
0.41	0.54	2	152	3	0	1	0	technical	low
0.87	0.88	5	269	5	0	1	0	technical	low
0.45	0.48	2	158	3	0	1	0	technical	low
0.4	0.46	2	127	3	0	1	0	technical	low
0.1	0.8	7	281	4	0	1	0	technical	low
0.09	0.89	6	276	4	0	1	0	technical	low
0.84	0.74	3	182	4	0	1	0	technical	low
0.4	0.55	2	147	3	0	1	0	support	low
0.57	0.7	3	273	6	0	1	0	support	low
0.4	0.54	2	148	3	0	1	0	support	low
0.43	0.47	2	147	3	0	1	0	support	low
0.13	0.78	6	152	2	0	1	0	support	low
0.44	0.55	2	135	3	0	1	0	support	low
0.38	0.55	2	134	3	0	1	0	support	low
0.39	0.54	2	132	3	0	1	0	support	low
0.1	0.92	7	307	4	0	1	0	support	low
0.37	0.46	2	140	3	0	1	0	support	low
0.11	0.94	7	255	4	0	1	0	support	low
0.1	0.81	6	309	4	0	1	0	technical	low
0.38	0.54	2	128	3	0	1	0	technical	low
0.85	1	4	225	5	0	1	0	technical	low
0.85	0.91	5	226	5	0	1	0	management	medium
0.11	0.93	7	308	4	0	1	0	IT	medium
0.1	0.95	6	244	5	0	1	0	IT	medium
0.36	0.56	2	132	3	0	1	0	IT	medium
0.11	0.94	6	286	4	0	1	0	IT	medium
0.81	0.7	6	161	4	0	1	0	IT	medium
0.43	0.54	2	153	3	0	1	0	product_mng	medium
0.9	0.98	4	264	6	0	1	0	product_mng	medium
0.76	0.86	5	223	5	1	1	0	product_mng	medium
0.43	0.5	2	135	3	0	1	0	product_mng	medium
0.74	0.99	2	277	3	0	1	0	IT	medium
0.09	0.77	5	275	4	0	1	0	product_mng	medium
0.45	0.49	2	149	3	0	1	0	product_mng	high
0.09	0.87	7	295	4	0	1	0	product_mng	low
0.11	0.97	6	277	4	0	1	0	product_mng	medium
0.11	0.79	7	306	4	0	1	0	product_mng	medium
0.1	0.83	6	295	4	0	1	0	product_mng	medium
0.4	0.54	2	137	3	0	1	0	marketing	medium
0.43	0.56	2	157	3	0	1	0	sales	low
0.39	0.56	2	142	3	0	1	0	accounting	low
0.45	0.54	2	140	3	0	1	0	support	low
0.38	0.49	2	151	3	0	1	0	technical	low
0.79	0.59	4	139	3	0	1	1	management	low
0.84	0.85	4	249	6	0	1	0	marketing	low
0.11	0.77	6	291	4	0	1	0	marketing	low
0.11	0.87	6	305	4	0	1	0	marketing	low
0.17	0.84	5	232	3	0	1	0	sales	low
0.44	0.45	2	132	3	0	1	0	sales	low
0.37	0.57	2	130	3	0	1	0	sales	low
0.1	0.79	6	291	4	0	1	0	sales	low
0.4	0.5	2	130	3	0	1	0	sales	low
0.89	1	5	246	5	0	1	0	sales	low
0.42	0.48	2	143	3	0	1	0	sales	low
0.46	0.55	2	129	3	0	1	0	sales	low
0.09	0.83	6	255	4	0	1	0	sales	low
0.37	0.51	2	155	3	0	1	0	sales	low
0.1	0.77	6	265	4	0	1	0	sales	low
0.1	0.84	6	279	4	0	1	0	sales	low
0.11	0.97	6	284	4	0	1	0	sales	low
0.9	1	5	221	6	0	1	0	sales	medium
0.38	0.52	2	154	3	0	1	0	sales	medium
0.36	0.52	2	147	3	0	1	0	sales	medium
0.42	0.46	2	150	3	0	1	0	sales	medium
0.09	0.94	7	267	4	0	1	0	sales	medium
0.43	0.52	2	158	3	0	1	0	sales	medium
0.24	0.46	7	224	5	0	1	0	accounting	medium
0.91	1	4	257	5	0	1	0	accounting	medium
0.44	0.5	2	148	3	0	1	0	accounting	medium
0.71	0.87	3	177	4	0	1	0	hr	medium
0.4	0.49	2	155	3	0	1	0	hr	medium
0.43	0.47	2	144	3	0	1	0	hr	medium
0.09	0.85	6	289	4	0	1	0	hr	high
0.43	0.52	2	160	3	0	1	0	technical	low
0.9	0.96	4	258	5	0	1	0	technical	medium
0.84	1	5	234	5	0	1	0	technical	medium
0.37	0.48	2	137	3	0	1	0	technical	medium
0.86	0.68	5	263	2	0	1	0	technical	medium
0.11	0.84	6	251	4	0	1	0	technical	low
0.37	0.57	2	133	3	0	1	0	technical	low
0.4	0.46	2	132	3	0	1	0	technical	low
0.14	0.62	4	158	4	1	1	0	technical	low
0.4	0.46	2	135	3	0	1	0	technical	low
0.75	1	4	216	6	0	1	0	technical	low
0.11	0.84	6	300	5	1	1	0	support	low
0.46	0.49	2	138	3	0	1	0	support	low
0.11	0.92	6	260	4	0	1	0	support	low
0.38	0.49	2	132	3	0	1	0	support	low
0.7	0.89	3	183	5	0	1	0	support	low
0.09	0.82	6	250	4	0	1	0	support	low
0.37	0.45	2	151	3	0	1	0	support	low
0.1	0.83	6	292	4	0	1	0	support	low
0.38	0.57	2	140	3	0	1	0	support	low
0.9	1	5	221	5	0	1	0	support	low
0.44	0.51	2	138	3	0	1	0	support	low
0.36	0.5	2	132	3	0	1	0	technical	low
0.31	0.84	7	133	5	0	1	0	technical	low
0.1	0.84	6	283	4	1	1	0	technical	low
0.42	0.48	2	129	3	0	1	0	management	low
0.74	1	4	249	5	0	1	0	IT	low
0.73	0.87	5	257	5	0	1	0	IT	low
0.09	0.96	6	245	4	0	1	0	IT	low
0.45	0.53	2	155	3	0	1	0	IT	low
0.11	0.8	6	256	4	0	1	0	IT	low
0.37	0.47	2	152	3	0	1	0	product_mng	low
0.84	0.99	4	267	5	0	1	0	product_mng	low
0.41	0.46	2	151	3	0	1	0	product_mng	low
0.76	0.92	4	239	5	0	1	0	product_mng	low
0.11	0.87	6	306	4	0	1	0	IT	low
0.84	0.88	4	263	5	1	1	0	marketing	low
0.39	0.5	2	147	3	0	1	0	marketing	low
0.11	0.91	6	278	4	0	1	0	marketing	low
0.45	0.56	2	154	3	0	1	0	marketing	low
0.37	0.52	2	143	3	0	1	0	marketing	low
0.4	0.52	2	155	3	0	1	0	marketing	low
0.39	0.48	2	160	3	0	1	0	sales	low
0.11	0.8	6	304	4	0	1	0	accounting	low
0.83	1	5	240	5	0	1	0	support	low
0.11	0.92	6	305	4	0	1	0	technical	low
0.39	0.5	2	136	3	0	1	0	management	low
0.45	0.45	2	132	3	0	1	0	marketing	low
0.1	0.95	7	301	4	0	1	0	marketing	low
0.9	0.98	5	243	6	0	1	0	marketing	low
0.45	0.51	2	147	3	0	1	0	sales	low
0.79	0.89	5	239	5	0	1	0	sales	low
0.9	0.99	5	260	5	0	1	0	sales	low
0.11	0.84	7	296	4	0	1	0	sales	low
0.43	0.55	2	129	3	0	1	0	sales	low
0.31	0.54	5	132	5	0	1	0	sales	low
0.32	0.5	2	135	5	0	1	0	sales	low
0.45	0.57	2	158	3	0	1	0	sales	low
0.81	0.99	4	259	5	0	1	0	sales	low
0.41	0.46	2	160	3	0	1	1	sales	low
0.11	0.78	7	278	4	0	1	0	sales	low
0.1	0.88	6	284	4	0	1	0	sales	low
0.7	0.53	2	274	4	0	1	0	sales	low
0.54	0.74	4	164	2	0	1	0	sales	low
0.41	0.48	2	148	3	0	1	0	sales	low
0.38	0.5	2	140	3	0	1	0	sales	medium
0.37	0.51	2	127	3	0	1	0	sales	medium
0.11	0.85	6	308	5	0	1	0	sales	medium
0.4	0.47	2	146	3	0	1	0	sales	medium
0.1	0.84	6	261	4	0	1	0	accounting	medium
0.89	0.99	5	257	5	0	1	0	accounting	medium
0.11	0.8	6	285	4	0	1	0	accounting	medium
0.36	0.55	2	141	3	0	1	0	hr	medium
0.4	0.46	2	127	3	0	1	0	hr	medium
0.09	0.85	6	297	4	0	1	0	hr	medium
0.4	0.46	2	143	3	0	1	0	hr	medium
0.37	0.55	2	152	3	0	1	0	technical	medium
0.44	0.51	2	156	3	0	1	0	technical	high
0.09	0.8	7	283	5	0	1	0	technical	low
0.92	0.87	4	226	6	1	1	0	technical	medium
0.74	0.91	4	232	5	0	1	0	technical	medium
0.09	0.82	6	249	4	0	1	0	technical	medium
0.89	0.95	4	275	5	0	1	0	technical	medium
0.09	0.8	6	304	4	0	1	0	technical	low
0.27	0.54	7	278	3	0	1	0	technical	low
0.1	0.91	6	287	4	0	1	0	technical	low
0.1	0.89	7	285	4	0	1	0	technical	low
0.77	0.94	5	226	6	0	1	0	support	low
0.9	0.82	5	259	5	0	1	0	support	low
0.39	0.5	2	135	3	0	1	0	support	low
0.76	1	5	219	5	0	1	0	support	low
0.1	0.93	6	256	4	0	1	0	support	low
0.87	0.9	5	254	6	0	1	0	support	low
0.38	0.5	2	153	3	0	1	0	support	low
0.77	0.99	5	228	5	0	1	0	support	low
0.78	0.87	4	228	5	0	1	0	support	low
0.44	0.5	2	128	3	0	1	0	support	low
0.38	0.52	2	153	3	0	1	0	support	low
0.43	0.46	2	156	3	0	1	0	technical	low
0.39	0.5	4	294	3	0	1	0	technical	low
0.88	1	5	219	5	0	1	0	technical	low
0.45	0.46	2	153	3	0	1	0	management	low
0.4	0.53	2	151	3	0	1	0	IT	low
0.36	0.51	2	155	3	0	1	0	IT	low
0.36	0.48	2	158	3	0	1	0	IT	low
0.9	0.98	5	245	5	0	1	0	IT	low
0.43	0.53	2	131	3	0	1	0	IT	low
0.89	0.87	5	225	5	0	1	0	product_mng	low
0.1	0.84	6	286	4	0	1	0	product_mng	low
0.37	0.5	2	135	3	0	1	0	product_mng	low
0.37	0.51	2	153	3	0	1	0	product_mng	low
0.87	0.9	5	252	5	0	1	0	IT	low
0.4	0.56	2	149	3	0	1	0	accounting	low
0.9	0.97	4	258	5	0	1	0	accounting	low
0.37	0.46	2	158	3	0	1	0	hr	low
0.44	0.54	2	149	3	0	1	0	hr	low
0.85	0.95	5	236	5	0	1	0	hr	low
0.78	0.98	5	239	6	0	1	0	marketing	low
0.42	0.47	2	159	3	0	1	0	marketing	low
0.92	0.99	5	255	6	0	1	0	sales	low
0.11	0.83	6	244	4	0	1	0	accounting	low
0.42	0.56	2	134	3	0	1	0	support	low
0.48	0.57	4	270	4	0	1	0	technical	low
0.83	0.85	4	255	5	0	1	0	management	low
0.4	0.53	2	151	3	0	1	0	marketing	low
0.43	0.45	2	135	3	0	1	0	marketing	low
0.43	0.53	2	146	3	0	1	0	marketing	low
0.1	0.97	7	254	4	0	1	0	sales	low
0.1	0.87	7	289	4	0	1	0	sales	low
0.37	0.46	2	156	3	0	1	0	sales	low
0.38	0.53	2	156	3	0	1	0	sales	low
0.4	0.5	2	128	3	0	1	0	sales	low
0.89	0.86	5	275	5	0	1	0	sales	low
0.45	0.46	2	155	3	0	1	0	sales	low
0.37	0.48	2	159	3	0	1	0	sales	low
0.46	0.49	2	148	3	0	1	0	sales	low
0.87	0.91	4	228	5	0	1	0	sales	low
0.11	0.84	6	298	4	0	1	0	sales	low
0.79	0.87	5	261	5	0	1	0	sales	low
0.79	0.92	5	254	6	0	1	0	sales	low
0.19	0.59	7	192	3	0	1	0	sales	low
0.87	0.98	4	248	5	0	1	0	sales	low
0.6	0.92	2	258	5	0	1	0	sales	low
0.44	0.45	2	156	3	0	1	0	sales	medium
0.11	0.81	6	266	4	1	1	0	sales	medium
0.42	0.54	2	156	3	0	1	0	sales	medium
0.88	0.88	5	232	5	1	1	0	accounting	medium
0.11	0.84	6	287	4	0	1	0	accounting	medium
0.46	0.46	2	154	3	0	1	0	accounting	medium
0.82	0.97	5	263	5	0	1	0	hr	medium
0.44	0.56	2	131	3	0	1	0	hr	medium
0.11	0.78	6	260	4	0	1	0	hr	medium
0.42	0.5	2	139	3	0	1	0	hr	medium
0.84	0.93	4	251	5	0	1	0	technical	medium
0.11	0.95	6	286	4	0	1	0	technical	medium
0.45	0.53	2	129	3	0	1	0	technical	high
0.38	0.56	2	156	3	0	1	0	technical	low
0.38	0.86	6	139	6	0	1	0	technical	medium
0.44	0.51	2	127	3	0	1	0	technical	medium
0.11	0.84	6	251	4	0	1	0	technical	medium
0.81	0.93	5	270	5	0	1	0	technical	medium
0.09	0.96	6	296	4	0	1	0	technical	low
0.11	0.9	6	254	4	0	1	0	technical	low
0.81	0.95	5	238	6	0	1	0	technical	low
0.1	0.97	6	267	4	1	1	0	support	low
0.74	0.89	5	229	6	0	1	0	support	low
0.09	0.78	6	254	4	0	1	0	support	low
0.82	0.81	4	233	4	1	1	0	support	low
0.1	0.98	6	268	4	0	1	0	support	low
0.27	0.56	3	301	3	0	1	0	support	low
0.83	0.92	5	267	6	0	1	0	support	low
0.1	0.93	6	289	4	1	1	0	support	low
0.38	0.47	2	144	3	0	1	0	support	low
0.4	0.56	2	148	3	0	1	0	support	low
0.11	0.83	6	306	4	0	1	0	support	low
0.11	0.79	6	292	4	0	1	1	technical	low
0.82	0.91	5	232	5	0	1	0	technical	low
0.36	0.48	2	137	3	0	1	0	technical	low
0.4	0.46	2	128	3	0	1	0	management	low
0.87	0.84	5	231	5	0	1	0	IT	low
0.41	0.49	2	146	3	0	1	0	IT	low
0.11	0.91	6	308	4	1	1	0	IT	low
0.1	0.93	6	253	4	0	1	0	IT	medium
0.38	0.51	2	146	3	0	1	0	IT	medium
0.39	0.55	2	156	3	0	1	0	product_mng	medium
0.4	0.52	2	147	3	0	1	0	product_mng	medium
0.45	0.48	2	136	3	0	1	0	product_mng	medium
0.74	0.84	5	249	5	0	1	0	product_mng	medium
0.45	0.55	2	151	3	0	1	0	IT	medium
0.12	1	3	278	4	0	1	0	RandD	medium
0.1	0.77	7	250	5	0	1	0	RandD	medium
0.37	0.55	2	127	3	0	1	0	RandD	medium
0.89	0.87	5	255	5	0	1	0	RandD	medium
0.45	0.47	2	135	3	0	1	0	RandD	medium
0.37	0.46	2	149	3	0	1	0	marketing	high
0.11	0.81	5	287	4	0	1	0	sales	low
0.41	0.48	2	145	3	0	1	0	accounting	medium
0.1	0.94	6	285	4	0	1	0	support	medium
0.1	0.93	7	305	4	0	1	0	technical	medium
0.11	0.95	7	300	4	0	1	0	management	medium
0.4	0.54	2	139	3	0	1	0	marketing	low
0.41	0.49	2	130	3	0	1	0	marketing	low
0.1	0.81	6	268	4	0	1	0	marketing	low
0.73	0.86	4	245	6	0	1	0	sales	low
0.43	0.47	2	135	3	0	1	0	sales	low
0.37	0.46	2	153	3	0	1	0	sales	low
0.11	0.94	6	276	4	0	1	0	sales	low
0.4	0.46	2	130	3	0	1	0	sales	low
0.41	0.54	2	153	3	1	1	0	sales	low
0.82	0.84	5	244	5	0	1	0	sales	low
0.61	0.47	2	253	3	0	1	0	sales	low
0.11	0.91	7	287	4	0	1	0	sales	low
0.37	0.45	2	131	3	0	1	0	sales	low
0.41	0.52	2	135	3	0	1	0	sales	low
0.37	0.52	2	157	3	0	1	0	sales	low
0.88	0.99	5	262	6	0	1	0	sales	low
0.1	0.85	6	266	4	0	1	0	sales	low
0.44	0.48	2	148	3	0	1	0	sales	low
0.38	0.57	2	140	3	0	1	0	sales	low
0.11	0.85	7	302	4	0	1	0	sales	low
0.09	0.98	6	271	4	0	1	0	sales	low
0.45	0.52	2	145	3	0	1	0	sales	medium
0.1	0.81	6	290	4	0	1	0	accounting	medium
0.45	0.47	2	151	3	0	1	0	accounting	medium
0.77	0.87	5	266	5	0	1	0	accounting	medium
0.44	0.51	2	140	3	0	1	0	hr	medium
0.39	0.5	2	142	3	0	1	0	hr	medium
0.1	0.91	6	246	4	0	1	0	hr	medium
0.09	0.89	7	308	5	0	1	0	hr	medium
0.37	0.47	2	141	3	0	1	0	technical	medium
0.9	1	5	232	5	0	1	0	technical	medium
0.41	0.56	2	143	3	0	1	0	technical	medium
0.37	0.52	2	155	3	0	1	0	technical	medium
0.1	0.86	6	278	4	0	1	0	technical	high
0.81	1	4	253	5	0	1	0	technical	low
0.11	0.8	6	282	4	0	1	0	technical	medium
0.11	0.84	7	264	4	0	1	0	technical	medium
0.4	0.46	2	149	3	0	1	0	technical	medium
0.09	0.8	6	304	5	0	1	0	technical	medium
0.48	0.93	3	219	6	0	1	0	technical	low
0.91	0.91	4	262	6	0	1	0	support	low
0.43	0.57	2	135	3	0	1	0	support	low
0.33	0.88	6	219	5	0	1	0	support	low
0.41	0.57	2	136	3	0	1	0	support	low
0.41	0.55	2	154	3	0	1	0	support	low
0.37	0.54	2	149	3	0	1	0	support	low
0.31	0.62	6	135	5	0	1	0	support	low
0.09	0.91	6	275	4	0	1	0	support	low
0.1	0.87	6	290	4	0	1	0	support	low
0.76	0.9	4	263	5	0	1	0	support	low
0.41	0.54	2	145	3	0	1	0	support	low
0.72	0.96	5	267	5	0	1	0	technical	low
0.4	0.5	2	141	3	1	1	0	technical	low
0.91	0.87	4	235	5	0	1	0	technical	low
0.1	0.83	6	258	4	0	1	0	management	low
0.4	0.56	2	131	3	0	1	0	IT	low
0.82	0.86	5	243	5	0	1	0	IT	low
0.1	0.82	6	266	4	0	1	0	IT	low
0.37	0.45	2	142	3	0	1	0	IT	low
0.36	0.51	2	135	3	0	1	0	IT	low
0.39	0.48	2	141	3	0	1	0	product_mng	medium
0.36	0.57	2	142	3	0	1	0	product_mng	medium
0.86	0.84	5	254	5	0	1	0	product_mng	medium
0.73	0.99	5	262	5	0	1	0	product_mng	medium
0.56	0.71	4	296	2	0	1	0	IT	medium
0.44	0.56	2	158	3	0	1	0	accounting	medium
0.31	0.56	4	238	2	0	1	0	accounting	medium
0.77	0.93	4	231	5	0	1	0	hr	medium
0.44	0.45	2	156	3	0	1	0	hr	medium
0.38	0.46	2	145	3	0	1	0	hr	medium
0.45	0.48	2	144	3	0	1	0	marketing	medium
0.38	0.51	2	159	3	0	1	0	sales	medium
0.36	0.48	2	156	3	0	1	0	accounting	high
0.75	0.9	5	256	5	0	1	0	support	low
0.1	0.93	6	298	4	0	1	0	technical	medium
0.1	0.97	6	247	4	0	1	0	management	medium
0.45	0.5	2	157	3	0	1	0	marketing	medium
0.42	0.57	2	154	3	1	1	0	marketing	medium
0.78	1	4	253	5	0	1	0	marketing	low
0.45	0.55	2	148	3	0	1	0	sales	low
0.84	1	4	261	5	0	1	0	sales	low
0.11	0.93	6	282	4	0	1	0	sales	low
0.42	0.56	2	133	3	0	1	0	sales	low
0.45	0.46	2	128	3	0	1	0	sales	low
0.46	0.57	2	139	3	0	1	0	sales	low
0.09	0.79	6	293	5	0	1	0	sales	low
0.87	0.83	4	265	6	0	1	0	sales	low
0.1	0.87	6	250	4	0	1	0	sales	low
0.91	1	5	251	6	0	1	0	sales	low
0.76	0.92	4	246	5	0	1	0	sales	low
0.74	1	5	275	5	0	1	0	sales	low
0.92	0.93	5	240	5	0	1	0	sales	low
0.76	0.87	5	245	5	0	1	0	sales	low
0.47	0.5	4	254	4	0	1	0	sales	low
0.73	0.99	5	241	5	0	1	0	sales	low
0.09	0.94	6	257	4	0	1	0	sales	low
0.91	0.92	4	246	5	0	1	0	sales	low
0.82	0.98	4	233	5	0	1	0	sales	low
0.28	0.45	6	218	4	0	1	0	accounting	low
0.84	0.99	4	262	6	0	1	0	accounting	medium
0.45	0.53	2	138	3	0	1	0	accounting	medium
0.45	0.54	2	142	3	0	1	0	hr	medium
0.91	0.97	5	233	5	0	1	0	hr	medium
0.42	0.48	2	155	3	0	1	0	hr	medium
0.82	1	4	229	6	0	1	0	hr	medium
0.11	0.9	6	264	4	0	1	0	technical	medium
0.42	0.53	3	199	4	0	1	0	technical	medium
0.82	0.85	4	223	5	0	1	0	technical	medium
0.09	0.96	6	268	4	0	1	0	technical	medium
0.1	0.94	6	287	4	0	1	0	technical	medium
0.86	1	5	257	5	0	1	0	technical	medium
0.4	0.46	2	143	3	0	1	0	technical	high
0.45	0.46	2	130	3	0	1	0	technical	low
0.42	0.51	2	136	3	0	1	0	technical	medium
0.74	0.92	4	261	5	0	1	0	technical	medium
0.55	0.6	3	180	4	0	1	0	technical	medium
0.37	0.45	2	126	3	0	1	0	support	medium
0.41	0.52	2	127	3	1	1	0	support	low
0.89	0.65	5	195	6	0	1	0	support	low
0.41	0.57	2	160	3	0	1	0	support	low
0.44	0.51	2	150	3	0	1	0	support	low
0.87	0.84	4	264	6	0	1	0	support	low
0.1	0.84	6	309	4	0	1	0	support	low
0.41	0.47	2	135	3	0	1	0	support	low
0.11	0.85	6	261	4	0	1	0	support	low
0.43	0.53	2	160	3	0	1	0	support	low
0.77	0.9	4	237	5	0	1	0	support	low
0.41	0.52	2	136	3	0	1	0	technical	low
0.41	0.48	2	139	3	0	1	0	technical	low
0.36	0.78	2	151	4	0	1	0	technical	low
0.77	1	5	229	5	0	1	0	management	low
0.81	0.98	5	245	5	0	1	0	IT	low
0.39	0.54	2	127	3	0	1	0	IT	low
0.09	0.94	6	283	5	0	1	0	IT	low
0.44	0.46	2	143	3	0	1	0	IT	low
0.1	0.84	5	298	4	0	1	0	IT	low
0.36	0.48	2	159	3	0	1	0	product_mng	low
0.81	0.92	5	239	5	0	1	0	product_mng	low
0.81	0.9	4	226	5	0	1	0	product_mng	medium
0.85	0.98	5	248	5	0	1	0	product_mng	medium
0.1	0.87	6	286	4	0	1	0	IT	medium
0.37	0.54	2	145	3	0	1	0	RandD	medium
0.09	0.97	7	254	4	1	1	0	RandD	medium
0.44	0.53	2	127	3	0	1	0	RandD	medium
0.86	0.93	5	223	5	0	1	0	RandD	medium
0.77	1	4	255	5	0	1	0	RandD	medium
0.41	0.48	2	136	3	0	1	0	marketing	medium
0.4	0.48	2	137	3	0	1	0	sales	medium
0.43	0.49	2	135	3	0	1	0	accounting	medium
0.43	0.5	2	137	3	0	1	0	support	medium
0.8	0.53	3	255	5	0	1	0	technical	high
0.8	0.85	4	273	5	0	1	0	management	low
0.82	0.98	5	234	5	0	1	0	marketing	medium
0.37	0.54	2	152	3	0	1	0	marketing	medium
0.37	0.48	2	134	3	0	1	0	marketing	medium
0.09	0.95	6	292	4	0	1	0	sales	medium
0.9	0.92	5	245	5	0	1	0	sales	low
0.41	0.52	2	159	3	0	1	0	sales	low
0.1	0.85	6	260	4	0	1	0	sales	low
0.44	0.53	2	149	3	0	1	0	sales	low
0.89	0.85	5	266	5	0	1	0	sales	low
0.42	0.56	2	149	3	0	1	0	sales	low
0.87	1	5	242	5	0	1	0	sales	low
0.45	0.57	2	134	3	0	1	0	sales	low
0.11	0.87	5	271	4	0	1	0	sales	low
0.09	0.79	6	275	4	0	1	0	sales	low
0.76	0.83	5	227	5	0	1	0	sales	low
0.11	0.96	7	277	5	0	1	0	sales	low
0.37	0.49	2	151	3	0	1	0	sales	low
0.1	0.79	6	274	4	0	1	0	sales	low
0.77	0.87	4	242	6	0	1	0	sales	low
0.42	0.54	2	143	3	1	1	0	sales	low
0.38	0.52	2	145	3	0	1	0	sales	low
0.32	0.95	5	172	2	0	1	0	sales	low
0.38	0.49	2	135	3	0	1	0	accounting	low
0.19	1	4	192	4	0	1	0	accounting	low
0.1	0.83	7	276	4	0	1	0	accounting	low
0.76	0.88	4	206	4	0	1	0	hr	medium
0.53	0.56	4	281	6	0	1	0	hr	medium
0.39	0.51	2	151	3	0	1	0	hr	medium
0.11	0.83	6	244	4	0	1	0	hr	medium
0.1	0.94	6	309	4	0	1	0	technical	medium
0.84	1	5	218	5	0	1	0	technical	medium
0.82	0.99	4	263	6	0	1	0	technical	medium
0.1	0.82	6	244	4	0	1	0	technical	medium
0.59	0.49	7	263	4	0	1	0	technical	medium
0.44	0.48	2	143	3	0	1	0	technical	medium
0.89	0.95	2	181	5	0	1	0	technical	medium
0.91	0.84	5	265	5	0	1	0	technical	medium
0.66	0.57	5	161	5	0	1	0	technical	high
0.11	0.87	7	282	5	0	1	0	technical	low
0.43	0.51	2	155	3	0	1	0	technical	medium
0.78	0.83	4	217	6	0	1	0	support	medium
0.11	0.97	6	289	5	0	1	0	support	medium
0.83	0.98	4	259	5	0	1	0	support	medium
0.39	0.54	2	158	3	0	1	0	support	low
0.38	0.55	2	158	3	0	1	0	support	low
0.37	0.57	2	155	3	0	1	0	support	low
0.44	0.48	2	146	3	0	1	0	support	low
0.53	0.85	2	164	5	0	1	0	support	low
0.09	0.96	6	259	4	0	1	0	support	low
0.11	0.89	6	293	4	0	1	0	support	low
0.83	0.96	5	275	5	0	1	0	support	low
0.88	1	5	219	6	1	1	0	technical	low
0.1	0.89	6	247	4	0	1	0	technical	low
0.09	0.86	7	309	4	0	1	0	technical	low
0.44	0.54	2	151	3	0	1	0	management	low
0.39	0.51	2	129	3	0	1	0	IT	low
0.87	0.94	4	274	5	0	1	0	IT	low
0.74	0.99	4	233	5	0	1	0	IT	low
0.1	0.95	7	289	4	0	1	0	IT	low
0.74	0.82	4	239	6	0	1	0	IT	low
0.75	0.99	5	221	5	0	1	0	product_mng	low
0.41	0.56	2	150	3	0	1	0	product_mng	low
0.41	0.45	2	144	3	1	1	0	product_mng	low
0.09	0.9	7	289	4	0	1	0	product_mng	low
0.09	0.8	6	301	5	0	1	0	IT	medium
0.39	0.57	2	145	3	0	1	0	accounting	medium
0.4	0.56	2	137	3	0	1	0	accounting	medium
0.37	0.54	2	131	3	1	1	0	hr	medium
0.1	0.84	6	246	4	0	1	0	hr	medium
0.43	0.51	2	136	3	0	1	0	hr	medium
0.75	0.85	5	240	6	1	1	0	marketing	medium
0.37	0.56	2	156	3	0	1	0	sales	medium
0.11	0.85	6	305	4	0	1	0	accounting	medium
0.45	0.45	2	154	3	1	1	0	support	medium
0.87	1	5	261	5	1	1	0	technical	medium
0.11	0.94	7	244	4	0	1	0	management	medium
0.45	0.54	2	129	3	0	1	0	marketing	high
0.81	0.87	4	254	5	0	1	0	marketing	low
0.77	0.91	5	236	5	0	1	0	marketing	medium
0.89	0.92	5	237	5	0	1	0	sales	medium
0.43	0.49	2	135	3	0	1	0	sales	medium
0.78	1	5	236	5	0	1	0	sales	medium
0.37	0.47	2	149	3	0	1	0	sales	low
0.37	0.5	2	141	3	0	1	0	sales	low
0.85	0.82	4	270	5	0	1	0	sales	low
0.41	0.47	2	138	3	0	1	0	sales	low
0.11	0.96	6	298	4	0	1	0	sales	low
0.75	0.99	5	254	5	0	1	0	sales	low
0.82	0.85	5	248	5	0	1	0	sales	low
0.79	1	5	257	6	0	1	0	sales	low
0.43	0.53	2	150	3	0	1	0	sales	low
0.1	0.9	7	281	4	0	1	0	sales	low
0.46	0.48	2	141	3	1	1	0	sales	low
0.43	0.57	2	157	3	0	1	0	sales	low
0.43	0.55	2	136	3	0	1	0	sales	low
0.11	0.8	7	296	4	0	1	0	sales	low
0.09	0.86	6	279	4	0	1	0	sales	low
0.37	0.53	2	131	3	0	1	0	sales	low
0.4	0.57	2	160	3	0	1	0	accounting	low
0.1	0.77	7	291	4	0	1	0	accounting	low
0.41	0.53	2	157	3	0	1	0	accounting	low
0.79	0.58	3	294	4	0	1	0	hr	low
0.11	0.79	7	310	4	0	1	0	hr	low
0.1	0.97	6	282	4	0	1	0	hr	medium
0.44	0.51	2	134	3	0	1	0	hr	medium
0.25	0.46	4	214	4	0	1	0	technical	medium
0.44	0.52	2	137	3	0	1	0	technical	medium
0.73	1	4	252	5	0	1	0	technical	medium
0.75	0.97	5	243	6	0	1	0	technical	medium
0.36	0.47	2	148	3	0	1	0	technical	medium
0.37	0.49	2	151	3	0	1	0	technical	medium
0.39	0.49	2	129	3	0	1	0	technical	medium
0.48	0.78	2	198	2	0	1	0	technical	medium
0.57	0.72	4	275	6	0	1	0	technical	medium
0.9	0.96	5	243	5	0	1	0	technical	medium
0.39	0.55	2	159	3	0	1	0	technical	high
0.44	0.51	2	145	3	0	1	0	support	low
0.81	0.88	5	242	5	0	1	0	support	medium
0.74	0.87	5	242	5	0	1	0	support	medium
0.44	0.56	2	145	3	0	1	0	support	medium
0.41	0.56	2	154	3	0	1	1	support	medium
0.4	0.51	2	139	3	0	1	0	support	low
0.46	0.57	2	152	3	0	1	0	support	low
0.8	0.83	2	211	3	0	1	0	support	low
0.87	0.9	5	258	5	0	1	0	support	low
0.39	0.54	2	155	3	0	1	0	support	low
0.38	0.55	2	148	3	0	1	0	support	low
0.66	0.67	2	255	3	0	1	0	technical	low
0.1	0.8	6	264	4	0	1	0	technical	low
0.37	0.54	2	132	3	0	1	0	technical	low
0.1	0.77	6	255	4	0	1	0	management	low
0.09	0.87	5	263	4	0	1	0	IT	low
0.86	0.84	5	222	5	0	1	0	IT	low
0.11	0.9	6	263	4	0	1	0	IT	low
0.37	0.46	2	157	3	0	1	0	IT	low
0.11	0.92	7	307	4	0	1	0	IT	low
0.77	0.98	5	259	6	0	1	0	product_mng	low
0.84	0.94	5	222	6	0	1	0	product_mng	low
0.1	0.84	7	250	4	0	1	0	product_mng	low
0.83	0.9	5	245	5	0	1	0	product_mng	low
0.11	0.79	6	292	4	0	1	0	IT	low
0.86	0.92	5	252	5	0	1	0	RandD	low
0.38	0.56	2	161	3	0	1	0	RandD	medium
0.11	0.88	5	250	4	0	1	0	RandD	medium
0.45	0.49	2	134	3	0	1	0	RandD	medium
0.1	0.85	7	279	4	0	1	0	RandD	medium
0.09	0.95	7	256	4	0	1	0	marketing	medium
0.39	0.53	2	127	3	0	1	0	sales	medium
0.37	0.47	2	138	3	1	1	0	accounting	medium
0.81	0.97	5	243	5	0	1	0	support	medium
0.09	0.9	7	296	4	0	1	0	technical	medium
0.1	0.88	7	267	4	0	1	0	management	medium
0.39	0.49	2	144	3	0	1	0	marketing	medium
0.83	0.95	4	251	5	0	1	0	marketing	medium
0.45	0.57	2	148	3	0	1	0	marketing	high
0.43	0.51	2	141	3	0	1	0	sales	low
0.8	0.75	3	268	2	0	1	0	sales	medium
0.1	0.86	6	247	4	0	1	0	sales	medium
0.1	0.55	2	247	4	0	1	0	sales	medium
0.36	0.52	2	146	3	0	1	0	sales	medium
0.38	0.5	2	140	3	0	1	0	sales	low
0.78	0.98	5	263	6	0	1	0	sales	low
0.44	0.49	2	145	3	0	1	0	sales	low
0.41	0.46	2	156	3	1	1	0	sales	low
0.72	0.85	5	244	6	0	1	0	sales	low
0.46	0.54	2	144	3	0	1	0	sales	low
0.1	0.9	7	286	4	0	1	0	sales	low
0.34	0.67	4	141	2	0	1	0	sales	low
0.11	0.89	6	260	5	0	1	0	sales	low
0.38	0.56	2	154	3	0	1	0	sales	low
0.82	0.92	5	225	5	0	1	0	sales	low
0.39	0.57	2	127	3	0	1	0	sales	low
0.44	0.53	2	140	3	0	1	0	sales	low
0.43	0.52	2	147	3	0	1	0	sales	low
0.84	0.83	4	227	5	0	1	0	accounting	low
0.43	0.48	2	153	3	0	1	0	accounting	low
0.37	0.52	2	128	3	0	1	0	accounting	low
0.74	0.97	4	228	5	0	1	0	hr	low
0.73	0.97	5	235	5	0	1	0	hr	low
0.37	0.47	2	148	3	0	1	0	hr	low
0.58	0.62	4	238	3	0	1	0	hr	low
0.4	0.54	2	141	3	0	1	0	technical	medium
0.51	0.83	5	249	4	0	1	0	technical	medium
0.46	0.5	2	151	3	0	1	0	technical	medium
0.45	0.54	2	129	3	0	1	0	technical	medium
0.46	0.5	2	156	3	0	1	0	technical	medium
0.39	0.45	2	134	3	0	1	0	technical	medium
0.09	0.88	6	269	4	0	1	0	technical	medium
0.09	0.77	6	290	4	0	1	0	technical	medium
0.37	0.51	2	132	3	0	1	0	technical	medium
0.1	0.89	7	308	4	0	1	0	technical	medium
0.77	1	4	232	5	0	1	0	technical	medium
0.79	0.86	5	235	5	0	1	0	support	medium
0.43	0.55	2	130	3	0	1	0	support	high
0.38	0.53	2	146	3	0	1	0	support	low
0.77	0.91	5	221	6	0	1	0	support	medium
0.44	0.5	2	130	3	0	1	0	support	medium
0.39	0.46	2	136	3	0	1	0	support	medium
0.78	0.89	5	274	6	0	1	0	support	medium
0.1	0.79	6	256	5	0	1	0	support	low
0.1	0.77	5	276	4	0	1	0	support	low
0.75	0.85	5	267	5	0	1	0	support	low
0.46	0.62	6	213	3	0	1	0	support	low
0.91	0.97	4	274	6	0	1	0	technical	low
0.1	0.92	6	258	4	0	1	0	technical	low
0.72	0.6	3	153	5	0	1	0	technical	low
0.11	0.95	6	245	4	0	1	0	management	low
0.11	0.94	6	264	4	0	1	0	IT	low
0.46	0.57	2	154	3	0	1	0	IT	low
0.37	0.46	2	149	3	0	1	0	IT	low
0.46	0.5	2	157	3	0	1	0	IT	low
0.43	0.57	2	127	3	0	1	0	IT	low
0.11	0.82	6	270	4	0	1	0	product_mng	low
0.73	0.89	5	236	6	0	1	0	product_mng	low
0.43	0.47	2	158	3	0	1	0	product_mng	low
0.86	1	5	229	5	0	1	0	product_mng	low
0.1	0.83	6	269	4	0	1	0	IT	low
0.4	0.49	2	128	3	0	1	0	sales	low
0.11	0.87	7	278	4	0	1	0	sales	low
0.86	0.98	3	158	5	0	1	0	sales	low
0.42	1	3	202	3	0	1	0	sales	medium
0.79	0.84	4	240	5	0	1	0	sales	medium
0.1	0.96	7	255	4	0	1	0	marketing	medium
0.09	0.92	7	254	4	0	1	0	sales	medium
0.09	0.82	6	257	4	0	1	0	accounting	medium
0.87	1	4	228	5	0	1	0	support	medium
0.36	0.49	2	145	3	0	1	0	technical	medium
0.42	0.75	3	218	4	0	1	0	management	medium
0.84	0.86	5	268	5	0	1	0	marketing	medium
0.1	0.83	6	278	4	0	1	0	marketing	medium
0.78	0.71	3	249	5	0	1	0	marketing	medium
0.35	0.99	3	236	4	0	1	0	sales	medium
0.1	0.81	7	291	4	0	1	0	sales	high
0.11	0.8	6	306	4	0	1	0	sales	low
0.43	0.48	2	135	3	0	1	0	sales	medium
0.38	0.45	2	156	3	0	1	0	sales	medium
0.46	0.54	2	143	3	0	1	0	sales	medium
0.89	0.82	4	243	5	0	1	0	sales	medium
0.45	0.5	2	147	3	0	1	0	sales	low
0.44	0.53	2	159	3	0	1	0	sales	low
0.74	0.54	5	216	3	0	1	0	sales	low
0.45	0.54	2	152	3	0	1	0	sales	low
0.79	0.93	4	226	5	0	1	0	sales	low
0.79	0.91	5	271	5	0	1	0	sales	low
0.11	0.87	6	255	4	0	1	0	sales	low
0.42	0.48	2	140	3	0	1	0	sales	low
0.64	0.9	6	252	2	0	1	0	sales	low
0.4	0.55	2	159	3	0	1	0	sales	low
0.84	0.98	5	270	5	0	1	0	sales	low
0.73	0.92	5	232	5	0	1	0	sales	low
0.4	0.51	2	144	3	0	1	0	accounting	low
0.36	0.45	2	127	3	0	1	0	accounting	low
0.43	0.47	2	131	3	0	1	0	accounting	low
0.11	0.78	6	243	4	0	1	0	hr	low
0.91	1	5	244	6	0	1	0	hr	low
0.8	1	5	260	5	0	1	0	hr	low
0.42	0.49	2	139	3	0	1	0	hr	low
0.31	0.87	4	184	3	0	1	0	technical	low
0.44	0.47	2	130	3	0	1	0	technical	low
0.38	0.54	2	135	3	0	1	0	technical	medium
0.45	0.56	2	146	3	0	1	0	technical	medium
0.43	0.46	2	149	3	0	1	0	technical	medium
0.45	0.46	2	153	3	1	1	0	technical	medium
0.43	0.57	2	160	3	0	1	0	technical	medium
0.43	0.49	2	160	3	0	1	0	technical	medium
0.09	0.83	6	282	4	0	1	0	technical	medium
0.43	0.47	2	128	3	0	1	0	technical	medium
0.79	0.94	4	232	5	0	1	0	technical	medium
0.85	0.58	3	226	2	0	1	0	support	medium
0.38	0.45	2	129	3	0	1	0	support	medium
0.11	0.92	7	255	4	0	1	0	support	medium
0.83	0.99	5	258	5	0	1	0	support	high
0.81	0.91	4	229	5	0	1	0	support	low
0.42	0.56	2	143	3	0	1	0	support	medium
0.11	0.87	6	257	4	0	1	0	support	medium
0.11	0.85	7	275	4	0	1	0	support	medium
0.1	0.89	7	291	4	0	1	0	support	medium
0.5	0.54	5	153	4	0	1	0	support	low
0.44	0.49	2	154	3	0	1	0	support	low
0.11	0.9	6	301	4	0	1	0	technical	low
0.39	0.52	2	134	3	0	1	0	technical	low
0.11	0.78	6	245	4	0	1	0	technical	low
0.36	0.5	2	132	3	0	1	0	management	low
0.43	0.51	2	130	3	0	1	0	IT	low
0.4	0.5	2	127	3	0	1	0	IT	low
0.86	0.84	4	246	6	0	1	0	IT	low
0.38	0.49	2	145	3	0	1	0	IT	low
0.46	0.45	2	138	3	0	1	1	IT	low
0.37	0.57	2	129	3	0	1	0	product_mng	low
0.43	0.52	2	150	3	0	1	0	product_mng	low
0.66	0.93	5	253	5	0	1	0	product_mng	low
0.37	0.48	2	160	3	0	1	0	product_mng	low
0.77	0.92	5	235	5	0	1	0	IT	low
0.38	0.55	2	151	3	0	1	0	sales	low
0.39	0.54	2	127	3	0	1	0	sales	low
0.41	0.55	2	151	3	0	1	0	sales	low
0.1	0.9	7	290	4	0	1	0	sales	low
0.09	0.93	6	249	4	0	1	0	sales	low
0.41	0.47	2	131	3	0	1	0	marketing	medium
0.39	0.46	2	159	3	0	1	0	sales	medium
0.83	0.99	4	223	5	0	1	0	accounting	medium
0.09	0.87	3	214	2	0	1	0	support	medium
0.75	0.81	5	227	5	0	1	0	technical	medium
0.44	0.54	2	127	3	0	1	0	management	medium
0.1	0.84	6	293	5	0	1	0	marketing	medium
0.42	0.46	2	141	3	0	1	0	marketing	medium
0.1	0.83	6	300	4	0	1	0	marketing	medium
0.1	0.86	6	309	4	0	1	0	sales	medium
0.31	0.77	4	149	3	0	1	0	sales	medium
0.42	0.54	2	159	3	0	1	0	sales	medium
0.38	0.5	2	152	3	0	1	0	sales	high
0.39	0.57	2	158	3	0	1	0	sales	low
0.1	0.97	6	254	5	0	1	0	sales	medium
0.11	0.93	6	294	4	0	1	0	sales	medium
0.1	0.92	7	269	4	0	1	0	sales	medium
0.11	0.9	7	247	4	0	1	0	sales	medium
0.44	0.65	3	271	4	0	1	0	sales	low
0.91	0.96	4	232	5	0	1	0	sales	low
0.72	1	4	245	5	0	1	0	sales	low
0.36	0.46	2	132	3	0	1	0	sales	low
0.44	0.57	2	131	3	0	1	0	sales	low
0.85	0.99	5	248	5	0	1	0	sales	low
0.78	0.93	5	225	5	0	1	0	sales	low
0.39	0.46	2	156	3	0	1	0	sales	low
0.78	0.81	3	222	2	0	1	0	sales	low
0.1	0.92	6	243	4	1	1	0	sales	low
0.23	0.99	4	204	4	1	1	0	accounting	low
0.11	0.87	6	301	4	0	1	0	accounting	low
0.9	0.83	5	259	5	0	1	0	accounting	low
0.91	0.89	4	247	5	0	1	0	hr	low
0.11	0.79	7	295	4	0	1	0	hr	low
0.43	0.54	2	150	3	0	1	0	hr	low
0.45	0.49	2	151	3	0	1	0	hr	low
0.11	0.91	5	291	4	0	1	0	technical	low
0.11	0.93	6	253	4	1	1	0	technical	low
0.43	0.5	2	161	3	0	1	0	technical	low
0.91	0.97	4	251	6	0	1	0	technical	low
0.43	0.55	2	153	3	0	1	0	technical	medium
0.85	0.82	5	264	6	0	1	0	technical	medium
0.1	0.77	6	310	4	0	1	0	technical	medium
0.81	0.95	5	266	5	0	1	0	technical	medium
0.36	0.62	4	237	2	0	1	0	technical	medium
0.45	0.54	2	138	3	0	1	0	technical	medium
0.86	1	5	227	5	0	1	0	technical	medium
0.71	1	4	300	5	0	1	0	support	medium
0.11	0.97	7	310	4	0	1	0	support	medium
0.84	0.93	5	236	5	0	1	0	support	medium
0.09	0.97	7	288	4	0	1	0	support	medium
0.38	0.49	2	127	3	0	1	0	support	medium
0.15	0.55	6	139	4	0	1	0	support	high
0.1	0.92	7	253	4	1	1	0	support	low
0.8	0.97	4	218	5	1	1	0	support	medium
0.84	0.97	5	251	5	0	1	0	support	medium
0.11	0.87	6	264	4	0	1	0	support	medium
0.89	0.79	3	149	2	0	1	0	support	medium
0.45	0.51	2	138	3	0	1	0	technical	low
0.11	0.93	7	284	4	0	1	0	technical	low
0.74	0.93	5	244	5	0	1	0	technical	low
0.41	0.5	2	128	3	0	1	0	management	low
0.44	0.53	2	154	3	0	1	0	IT	low
0.37	0.56	2	138	3	0	1	0	IT	low
0.11	0.86	6	308	4	0	1	0	IT	low
0.1	0.93	6	269	4	0	1	0	IT	low
0.7	0.74	6	136	3	0	1	0	IT	low
0.59	1	2	160	5	0	1	0	product_mng	low
0.38	0.53	2	138	3	0	1	0	product_mng	low
0.72	0.95	4	220	5	0	1	0	product_mng	low
0.73	1	5	274	5	0	1	0	product_mng	low
0.39	0.48	2	161	3	0	1	0	IT	low
0.89	0.82	5	224	6	0	1	0	RandD	low
0.89	1	4	260	5	0	1	0	RandD	low
0.11	0.78	6	300	4	1	1	0	RandD	low
0.43	0.56	2	133	3	0	1	0	RandD	low
0.09	0.93	6	308	4	0	1	0	RandD	low
0.81	0.9	5	238	6	0	1	0	marketing	low
0.37	0.53	2	126	3	0	1	0	sales	low
0.36	0.56	2	138	3	0	1	0	accounting	medium
0.11	0.85	6	299	4	0	1	0	support	medium
0.1	0.85	6	254	4	0	1	0	technical	medium
0.66	0.47	7	156	2	0	1	0	management	medium
0.39	0.47	2	152	3	0	1	0	marketing	medium
0.44	0.51	2	146	3	0	1	0	marketing	medium
0.1	0.84	6	253	4	0	1	0	marketing	medium
0.79	0.94	5	227	6	0	1	0	sales	medium
0.1	0.81	6	301	4	1	1	0	sales	medium
0.54	0.94	6	294	3	0	1	0	sales	medium
0.37	0.47	2	151	3	0	1	0	sales	medium
0.37	0.57	2	128	3	0	1	0	sales	medium
0.82	0.89	5	217	5	0	1	0	sales	high
0.45	0.52	2	160	3	0	1	0	sales	low
0.79	0.9	5	263	5	0	1	0	sales	medium
0.42	0.56	2	156	3	0	1	0	sales	medium
0.1	0.85	6	273	4	0	1	0	sales	medium
0.11	0.78	6	303	4	0	1	0	sales	medium
0.74	1	4	253	5	0	1	0	sales	low
0.1	0.93	6	270	4	0	1	0	sales	low
0.79	1	4	218	5	0	1	0	sales	low
0.43	0.48	2	144	3	0	1	0	sales	low
0.41	0.47	2	154	3	0	1	0	sales	low
0.39	0.55	2	146	3	0	1	0	sales	low
0.1	0.94	6	260	4	0	1	0	sales	low
0.82	0.85	5	218	5	0	1	0	sales	low
0.41	0.46	2	128	3	0	1	0	accounting	low
0.42	0.56	2	128	3	0	1	0	accounting	low
0.74	0.88	4	248	6	0	1	0	accounting	low
0.38	0.57	2	152	3	1	1	0	hr	low
0.39	0.56	2	126	3	0	1	0	hr	low
0.87	0.94	4	260	5	0	1	0	hr	low
0.1	0.9	5	263	4	0	1	0	hr	low
0.78	1	5	220	5	0	1	0	technical	low
0.14	0.73	7	282	5	0	1	0	technical	low
0.11	0.94	6	277	5	0	1	0	technical	low
0.91	0.94	5	257	5	0	1	0	technical	low
0.49	0.63	6	265	3	0	1	0	technical	low
0.38	0.47	2	143	3	0	1	0	technical	low
0.82	0.97	5	263	5	0	1	0	technical	medium
0.38	0.88	3	154	4	0	1	0	technical	medium
0.89	1	5	253	5	0	1	0	technical	medium
0.11	0.79	6	294	4	0	1	0	technical	medium
0.37	0.51	2	128	3	0	1	0	technical	medium
0.38	0.5	2	153	3	0	1	0	support	medium
0.78	0.87	5	256	5	0	1	0	support	medium
0.41	0.51	2	127	3	0	1	0	support	medium
0.41	0.51	2	137	3	0	1	0	support	medium
0.11	0.83	6	295	4	0	1	0	support	medium
0.11	0.79	6	281	4	0	1	0	support	medium
0.43	0.57	2	131	3	1	1	0	support	medium
0.75	0.86	5	237	5	0	1	0	support	high
0.74	0.99	4	276	5	0	1	0	support	low
0.85	0.85	5	267	5	0	1	0	support	medium
0.73	0.92	5	266	5	0	1	0	support	medium
0.1	0.79	6	294	4	0	1	0	technical	medium
0.44	0.56	2	134	3	0	1	0	technical	medium
0.3	0.56	3	309	4	1	1	0	technical	low
0.11	0.77	7	273	4	0	1	0	management	low
0.84	0.83	5	238	5	0	1	0	IT	low
0.78	0.94	5	271	6	0	1	0	IT	low
0.43	0.53	2	145	3	0	1	0	IT	low
0.36	0.55	2	152	3	0	1	0	IT	low
0.43	0.47	2	128	3	0	1	0	IT	low
0.45	0.46	2	142	3	0	1	0	product_mng	low
0.76	0.93	5	238	5	0	1	0	product_mng	low
0.1	0.78	7	286	4	0	1	0	product_mng	low
0.09	0.86	6	291	4	0	1	0	product_mng	low
0.92	1	5	259	5	0	1	0	IT	low
0.92	0.9	5	248	5	0	1	0	sales	low
0.79	0.98	4	271	5	0	1	0	sales	low
0.43	0.51	2	140	3	0	1	0	sales	low
0.8	0.95	4	274	5	0	1	0	sales	low
0.44	0.49	2	127	3	1	1	0	sales	low
0.89	0.87	5	275	6	0	1	0	marketing	low
0.48	0.88	3	239	3	0	1	0	sales	low
0.11	0.82	6	304	4	1	1	0	accounting	low
0.38	0.55	2	145	3	0	1	0	support	low
0.11	0.85	6	259	4	0	1	0	technical	medium
0.82	0.86	4	264	5	0	1	0	management	medium
0.37	0.45	2	160	3	0	1	0	marketing	medium
0.4	0.48	2	138	3	0	1	0	marketing	medium
0.43	0.47	2	137	3	0	1	0	marketing	medium
0.44	0.5	2	156	3	0	1	0	sales	medium
0.42	0.56	2	147	3	0	1	0	sales	medium
0.11	0.8	7	243	4	0	1	0	sales	medium
0.78	0.87	4	236	5	0	1	0	sales	medium
0.46	0.86	2	212	4	0	1	0	sales	medium
0.77	0.91	5	261	6	0	1	0	sales	medium
0.83	0.82	4	243	5	0	1	0	sales	medium
0.32	0.58	5	271	5	0	1	0	sales	high
0.9	0.92	5	154	4	0	1	0	sales	low
0.42	0.52	2	151	3	0	1	0	sales	medium
0.1	0.96	6	254	4	1	1	0	sales	medium
0.1	0.91	6	285	4	0	1	0	sales	medium
0.44	0.49	2	130	3	0	1	0	sales	medium
0.1	0.95	7	301	4	0	1	0	sales	low
0.11	0.8	6	286	4	0	1	0	sales	low
0.1	0.89	6	246	4	0	1	0	sales	low
0.39	0.47	2	135	3	0	1	0	sales	low
0.92	0.92	4	245	5	0	1	0	sales	low
0.43	0.56	2	136	3	0	1	0	sales	low
0.11	0.89	6	301	4	0	1	0	accounting	low
0.81	1	5	235	5	0	1	0	accounting	low
0.11	0.85	7	272	4	0	1	0	accounting	low
0.87	1	5	274	5	0	1	0	hr	low
0.37	0.46	2	131	3	0	1	0	hr	low
0.39	0.56	2	135	3	0	1	0	hr	low
0.61	0.86	4	196	4	0	1	0	hr	low
0.11	0.95	6	285	4	0	1	0	technical	low
0.09	0.9	7	289	5	0	1	0	technical	low
0.36	0.52	2	157	3	0	1	0	technical	low
0.09	0.94	6	308	4	0	1	0	technical	low
0.41	0.71	4	301	5	0	1	0	technical	low
0.4	0.46	2	131	3	0	1	0	technical	low
0.1	0.91	6	262	5	1	1	0	technical	low
0.46	0.53	2	143	3	1	1	0	technical	low
0.39	0.57	2	133	3	0	1	0	technical	medium
0.41	0.5	2	153	3	0	1	0	technical	medium
0.1	0.94	7	281	4	0	1	0	technical	medium
0.39	0.51	2	132	3	0	1	0	support	medium
0.73	0.83	5	270	5	1	1	0	support	medium
0.41	0.45	2	150	3	0	1	0	support	medium
0.37	0.51	2	140	3	0	1	0	support	medium
0.38	0.5	2	150	3	1	1	0	support	medium
0.8	0.63	5	180	5	0	1	0	support	medium
0.09	0.85	5	281	4	0	1	0	support	medium
0.85	0.92	4	275	5	0	1	0	support	medium
0.42	0.54	2	130	3	0	1	0	support	medium
0.41	0.48	2	130	3	0	1	0	support	high
0.38	0.46	2	147	3	0	1	0	support	low
0.72	1	5	264	5	0	1	0	technical	medium
0.11	0.74	6	290	5	0	1	0	technical	medium
0.37	0.47	2	150	3	0	1	0	technical	medium
0.1	0.81	6	304	4	0	1	0	management	medium
0.36	0.54	2	136	3	0	1	0	IT	low
0.92	0.94	5	307	5	0	1	0	IT	low
0.11	0.87	5	303	4	0	1	0	IT	low
0.39	0.56	2	156	3	0	1	0	IT	low
0.11	0.95	6	271	4	0	1	0	IT	low
0.45	0.45	2	140	3	0	1	0	product_mng	low
0.44	0.55	2	130	3	1	1	0	product_mng	low
0.85	0.97	4	266	6	0	1	0	product_mng	low
0.43	0.52	2	139	3	0	1	0	product_mng	low
0.75	0.86	5	260	5	0	1	0	IT	low
0.11	0.55	2	137	3	1	1	0	RandD	low
0.36	0.5	2	158	3	0	1	0	RandD	low
0.1	0.79	6	249	4	0	1	0	RandD	low
0.74	0.89	5	259	5	0	1	0	RandD	low
0.4	0.46	2	144	3	0	1	0	RandD	low
0.09	0.77	6	244	4	0	1	0	marketing	low
0.76	0.91	4	219	5	0	1	0	sales	low
0.45	0.57	2	151	3	0	1	0	accounting	low
0.84	0.88	4	269	5	0	1	0	support	low
0.38	0.45	2	127	3	0	1	0	technical	low
0.38	0.46	2	144	3	0	1	0	management	low
0.38	0.54	2	157	3	0	1	0	marketing	medium
0.86	0.94	5	224	5	0	1	0	marketing	medium
0.37	0.46	2	155	3	0	1	0	marketing	medium
0.37	0.5	2	131	3	0	1	0	sales	medium
0.87	1	4	258	5	1	1	1	sales	medium
0.11	0.85	6	267	4	0	1	0	sales	medium
0.42	0.5	2	141	3	0	1	0	sales	medium
0.43	0.48	2	160	3	0	1	0	sales	medium
0.09	0.8	6	247	4	0	1	0	sales	medium
0.54	0.56	4	260	3	0	1	0	sales	medium
0.4	0.47	2	151	3	0	1	0	sales	medium
0.36	0.52	2	137	3	1	1	0	sales	medium
0.87	0.9	4	256	5	0	1	0	sales	high
0.75	0.88	4	239	5	0	1	0	sales	low
0.43	0.53	2	152	3	0	1	0	sales	medium
0.43	0.47	2	149	3	0	1	0	sales	medium
0.1	0.87	6	284	4	0	1	0	sales	medium
0.11	0.78	7	248	4	0	1	0	sales	medium
0.44	0.53	2	156	3	0	1	0	sales	low
0.39	0.48	2	138	3	0	1	0	sales	low
0.4	0.55	2	155	3	0	1	0	sales	low
0.92	0.87	4	229	6	0	1	0	sales	low
0.36	0.47	2	136	3	0	1	0	accounting	low
0.86	0.95	4	241	5	0	1	0	accounting	low
0.74	0.87	5	258	5	0	1	0	accounting	low
0.8	0.95	3	146	5	0	1	0	hr	low
0.36	0.48	2	145	3	0	1	0	hr	low
0.42	0.57	2	159	3	0	1	0	hr	low
0.42	0.47	2	129	3	0	1	0	hr	low
0.4	0.45	2	142	3	0	1	0	technical	low
0.46	0.53	2	129	3	0	1	0	technical	low
0.09	0.9	6	287	4	0	1	0	technical	low
0.88	0.89	4	275	5	0	1	0	technical	low
0.1	0.82	6	272	4	0	1	0	technical	low
0.1	0.97	6	307	4	0	1	0	technical	low
0.11	0.93	4	295	3	0	1	0	technical	low
0.84	0.88	5	237	5	0	1	0	technical	low
0.42	0.56	2	158	3	0	1	0	technical	low
0.1	0.86	6	266	4	1	1	0	technical	low
0.1	0.95	6	256	4	0	1	0	technical	medium
0.46	0.54	2	158	3	0	1	0	support	medium
0.09	0.97	7	268	4	0	1	0	support	medium
0.89	1	4	237	5	0	1	0	support	medium
0.82	1	4	273	6	0	1	0	support	medium
0.11	0.89	6	309	4	0	1	0	support	medium
0.81	0.84	5	258	5	0	1	0	support	medium
0.81	0.94	5	233	6	0	1	0	support	medium
0.77	1	4	249	6	0	1	0	support	medium
0.63	0.94	3	179	2	0	1	0	support	medium
0.4	0.57	2	128	3	0	1	0	support	medium
0.86	1	4	250	6	0	1	0	support	medium
0.37	0.49	2	151	3	0	1	0	technical	high
0.44	0.5	2	132	3	0	1	0	technical	low
0.74	0.89	5	232	6	0	1	0	technical	medium
0.79	1	4	229	5	1	1	0	management	medium
0.09	0.92	6	261	4	0	1	0	IT	medium
0.37	0.48	2	129	3	0	1	0	IT	medium
0.09	0.78	6	244	4	0	1	0	IT	low
0.09	0.84	6	258	4	0	1	0	IT	low
0.1	0.8	7	292	5	0	1	0	IT	low
0.45	0.56	2	143	3	0	1	0	product_mng	low
0.4	0.51	2	136	3	0	1	0	product_mng	low
0.31	0.95	6	235	5	0	1	0	product_mng	low
0.7	0.93	2	310	3	0	1	0	product_mng	low
0.36	0.48	2	152	3	0	1	0	IT	low
0.34	0.97	6	157	5	1	1	0	RandD	low
0.87	0.83	5	267	5	0	1	0	RandD	low
0.11	0.91	6	302	4	0	1	0	RandD	low
0.47	0.81	4	133	3	0	1	0	RandD	low
0.43	0.52	2	142	3	0	1	0	RandD	low
0.43	0.47	2	129	3	0	1	0	marketing	low
0.45	0.57	2	136	3	0	1	0	sales	low
0.74	1	5	223	5	0	1	0	accounting	low
0.1	0.89	6	244	4	1	1	0	support	low
0.78	0.87	5	243	5	0	1	0	technical	low
0.9	0.95	5	275	3	0	1	0	management	low
0.53	0.95	6	205	4	0	1	0	marketing	low
0.45	0.54	2	154	3	0	1	0	marketing	low
0.86	0.83	4	270	5	0	1	0	marketing	medium
0.74	0.89	4	267	5	0	1	0	sales	medium
0.09	0.79	6	276	4	0	1	0	sales	medium
0.8	0.95	5	244	5	0	1	0	sales	medium
0.46	0.53	2	128	3	0	1	0	sales	medium
0.86	0.95	5	269	6	0	1	0	sales	medium
0.86	0.95	4	238	5	0	1	0	sales	medium
0.9	0.91	4	269	5	0	1	0	sales	medium
0.87	0.88	5	231	6	0	1	0	sales	medium
0.83	0.94	4	267	5	0	1	0	sales	medium
0.77	0.83	4	245	5	0	1	0	sales	medium
0.77	1	4	272	5	0	1	0	sales	medium
0.9	0.86	5	254	5	0	1	0	sales	high
0.73	0.92	4	273	5	0	1	0	sales	low
0.91	0.9	4	250	5	0	1	0	sales	medium
0.36	0.53	2	133	3	0	1	0	sales	medium
0.38	0.54	2	150	3	0	1	0	sales	medium
0.44	0.46	2	157	3	0	1	0	sales	medium
0.73	1	5	230	5	0	1	0	sales	low
0.89	0.91	5	260	5	0	1	0	sales	low
0.11	0.77	6	275	4	0	1	0	accounting	low
0.1	0.77	7	308	4	0	1	0	accounting	low
0.37	0.46	2	129	3	0	1	0	accounting	low
0.38	0.48	2	134	3	0	1	0	hr	low
0.42	0.48	2	132	3	0	1	0	hr	low
0.44	0.46	2	153	3	0	1	0	hr	low
0.11	0.83	6	262	4	0	1	0	hr	low
0.09	0.97	7	262	4	0	1	0	technical	low
0.43	0.47	2	130	3	0	1	0	technical	low
0.38	0.52	2	156	3	0	1	0	technical	low
0.11	0.89	6	254	4	0	1	0	technical	low
0.37	0.49	2	130	3	0	1	0	technical	low
0.44	0.57	2	139	3	0	1	0	technical	low
0.72	0.82	5	269	5	0	1	0	technical	low
0.1	0.91	7	297	4	0	1	0	technical	low
0.73	0.86	5	249	5	0	1	0	technical	low
0.09	0.82	7	267	4	0	1	0	technical	low
0.44	0.46	2	149	3	0	1	0	technical	low
0.09	0.82	6	251	4	0	1	0	support	low
0.1	0.87	6	306	4	0	1	0	support	medium
0.11	0.86	6	279	4	0	1	0	support	medium
0.42	0.46	2	131	3	0	1	0	support	medium
0.09	0.85	6	260	4	0	1	0	support	medium
0.72	0.88	5	249	5	0	1	0	support	medium
0.75	0.97	4	245	5	0	1	0	support	medium
0.44	0.5	2	138	3	0	1	0	support	medium
0.11	0.91	6	278	4	0	1	0	support	medium
0.38	0.47	2	147	3	0	1	0	support	medium
0.39	0.57	2	131	3	0	1	0	support	medium
0.1	0.9	7	301	4	0	1	0	technical	medium
0.43	0.52	2	141	3	0	1	0	technical	medium
0.39	0.57	2	158	3	0	1	0	technical	high
0.88	0.87	4	235	6	0	1	0	management	low
0.1	0.85	7	261	4	0	1	0	IT	medium
0.1	0.89	5	270	4	0	1	0	IT	medium
0.11	0.93	6	290	4	0	1	0	IT	medium
0.37	0.47	2	149	3	0	1	0	IT	medium
0.37	0.48	2	160	3	0	1	0	IT	low
0.77	0.87	4	150	4	0	1	0	product_mng	low
0.91	0.94	5	218	6	0	1	0	product_mng	low
0.46	0.51	2	155	3	0	1	0	product_mng	low
0.11	0.87	6	291	4	0	1	0	product_mng	low
0.86	0.91	5	265	5	0	1	0	IT	low
0.87	0.88	5	262	6	0	1	0	sales	low
0.09	0.92	6	303	5	0	1	0	sales	low
0.42	0.46	2	132	3	0	1	0	sales	low
0.82	0.83	4	245	5	1	1	0	sales	low
0.46	0.48	2	129	3	0	1	0	sales	low
0.88	1	5	226	6	0	1	0	marketing	low
0.1	0.91	6	286	4	0	1	0	marketing	low
0.43	0.45	2	140	3	0	1	0	sales	low
0.37	0.49	2	153	3	0	1	0	accounting	low
0.8	0.95	5	217	5	0	1	0	support	low
0.83	0.95	5	258	5	0	1	0	technical	low
0.39	0.57	2	156	3	0	1	0	management	low
0.77	0.92	5	255	5	0	1	0	marketing	low
0.43	0.46	2	129	3	0	1	0	marketing	low
0.79	0.96	4	234	5	0	1	0	marketing	low
0.39	0.55	2	152	3	1	1	0	sales	medium
0.1	0.88	7	300	4	0	1	0	sales	medium
0.39	0.53	2	131	3	0	1	0	sales	medium
0.11	0.89	6	301	4	0	1	0	sales	medium
0.4	0.51	2	156	3	0	1	0	sales	medium
0.42	0.52	2	141	3	1	1	0	sales	medium
0.57	0.85	4	219	2	1	1	0	sales	medium
0.11	0.95	7	269	5	0	1	0	sales	medium
0.36	0.73	4	276	2	0	1	0	sales	medium
0.11	0.94	7	302	4	0	1	0	sales	medium
0.35	0.8	6	281	2	0	1	0	sales	medium
0.78	0.99	5	241	5	0	1	0	sales	medium
0.11	0.93	7	288	4	0	1	0	sales	high
0.1	0.96	6	303	4	0	1	0	sales	low
0.42	0.54	2	135	3	0	1	0	sales	medium
0.43	0.5	2	127	3	1	1	0	sales	medium
0.79	0.84	5	245	5	0	1	0	sales	medium
0.45	0.45	2	145	3	0	1	0	sales	medium
0.09	0.91	6	248	4	0	1	0	sales	low
0.11	0.91	6	302	4	0	1	0	accounting	low
0.45	0.49	2	144	3	0	1	0	accounting	low
0.11	0.91	6	272	4	0	1	0	accounting	low
0.09	0.8	6	294	4	0	1	0	hr	low
0.78	0.71	4	296	3	0	1	0	hr	low
0.38	0.5	2	151	3	1	1	0	hr	low
0.82	0.82	4	249	5	0	1	0	hr	low
0.85	0.89	4	221	5	0	1	0	technical	low
0.45	0.46	2	146	3	0	1	0	technical	low
0.77	0.89	5	243	5	0	1	0	technical	low
0.39	0.5	2	127	3	0	1	0	technical	low
0.91	0.9	4	245	5	0	1	0	technical	low
0.11	0.77	6	264	4	0	1	0	technical	low
0.46	0.45	2	143	3	0	1	0	technical	low
0.43	0.49	2	135	3	0	1	0	technical	low
0.11	0.96	6	262	4	1	1	0	technical	low
0.1	0.93	6	299	4	0	1	0	technical	low
0.09	0.8	5	279	4	0	1	0	technical	low
0.36	0.51	2	155	3	0	1	0	support	low
0.11	0.89	6	264	4	0	1	0	support	low
0.09	0.77	6	256	5	0	1	0	support	medium
0.44	0.51	2	129	3	0	1	0	support	medium
0.73	0.97	5	217	6	0	1	0	support	medium
0.21	0.58	7	203	5	0	1	0	support	medium
0.8	0.85	4	264	5	0	1	0	support	medium
0.37	0.55	2	159	3	0	1	0	support	medium
0.79	0.96	5	218	5	0	1	0	support	medium
0.09	0.8	6	298	4	0	1	0	support	medium
0.75	0.74	6	134	3	0	1	0	support	medium
0.83	1	5	263	5	0	1	0	technical	medium
0.1	0.77	5	252	4	0	1	0	technical	medium
0.44	0.55	2	136	3	0	1	0	technical	medium
0.42	0.97	6	259	4	0	1	0	management	high
0.43	0.56	2	158	3	0	1	0	IT	low
0.09	0.84	7	307	4	0	1	0	IT	medium
0.44	0.53	2	152	3	0	1	0	IT	medium
0.81	0.98	5	237	5	0	1	0	IT	medium
0.1	0.79	7	284	4	0	1	0	IT	medium
0.1	0.93	6	243	4	0	1	0	product_mng	low
0.11	0.83	6	268	4	0	1	0	product_mng	low
0.09	0.77	6	244	4	0	1	0	product_mng	low
0.75	0.83	5	262	5	0	1	0	product_mng	low
0.38	0.55	2	134	3	0	1	0	IT	low
0.09	0.87	7	278	4	0	1	0	IT	low
0.74	0.97	5	238	5	0	1	0	IT	low
0.44	0.56	2	127	3	0	1	0	IT	low
0.76	0.95	4	259	5	0	1	0	RandD	low
0.42	0.56	2	146	3	0	1	0	RandD	low
0.75	1	4	243	5	0	1	0	RandD	low
0.36	0.52	2	137	3	0	1	0	marketing	low
0.75	0.93	5	229	5	0	1	0	sales	low
0.4	0.46	2	134	3	0	1	0	accounting	low
0.75	0.89	4	228	5	0	1	0	support	low
0.09	0.84	6	301	4	0	1	0	technical	low
0.39	0.46	2	127	3	0	1	0	management	low
0.4	0.48	2	142	3	0	1	0	marketing	low
0.39	0.54	2	131	3	0	1	0	marketing	low
0.1	0.85	7	310	5	0	1	0	marketing	low
0.42	0.55	2	148	3	0	1	0	sales	low
0.37	0.52	2	143	3	0	1	0	sales	medium
0.11	0.98	6	250	4	0	1	0	sales	medium
0.09	0.88	7	265	4	0	1	0	sales	medium
0.41	0.54	2	152	3	0	1	0	sales	medium
0.42	0.49	2	145	3	0	1	0	sales	medium
0.4	0.49	2	140	3	0	1	0	sales	medium
0.36	0.47	2	129	3	0	1	0	sales	medium
0.74	0.9	4	226	5	0	1	0	sales	medium
0.66	1	5	269	5	0	1	0	sales	medium
0.38	0.47	2	152	3	0	1	0	sales	medium
0.43	0.51	2	132	3	0	1	0	sales	medium
0.43	0.53	2	148	3	0	1	0	sales	medium
0.1	0.85	6	297	5	0	1	0	sales	high
0.82	0.85	4	274	5	0	1	0	sales	low
0.1	0.77	6	280	4	0	1	0	sales	medium
0.1	0.93	6	288	4	0	1	0	sales	medium
0.43	0.49	2	155	3	0	1	0	sales	medium
0.09	0.94	7	247	4	0	1	0	sales	medium
0.41	0.54	2	138	3	0	1	0	accounting	low
0.1	0.82	7	284	4	0	1	0	accounting	low
0.88	0.92	4	225	5	0	1	0	accounting	low
0.43	0.57	2	151	3	1	1	0	hr	low
0.42	0.5	2	155	3	0	1	0	hr	low
0.85	1	4	234	5	0	1	0	hr	low
0.38	0.49	2	144	3	0	1	0	hr	low
0.39	0.47	2	142	3	0	1	0	technical	low
0.41	0.48	2	126	3	0	1	0	technical	low
0.88	0.92	4	233	6	0	1	0	technical	low
0.78	0.96	4	241	5	0	1	0	technical	low
0.45	0.48	2	138	3	0	1	0	technical	low
0.09	0.95	6	260	4	1	1	0	technical	low
0.44	0.56	2	145	3	0	1	0	technical	low
0.11	0.84	6	252	4	0	1	0	technical	low
0.36	0.51	2	143	3	0	1	0	technical	low
0.86	0.98	4	270	5	0	1	0	technical	low
0.1	0.92	6	285	4	0	1	0	technical	low
0.45	0.53	2	149	3	0	1	0	support	low
0.42	0.53	2	158	3	0	1	0	support	low
0.36	0.55	2	134	3	0	1	0	support	low
0.45	0.55	2	129	3	0	1	0	support	medium
0.38	0.57	2	131	3	0	1	0	support	medium
0.11	0.97	6	288	4	0	1	0	support	medium
0.45	0.46	2	142	3	0	1	0	support	medium
0.87	0.95	5	227	5	0	1	0	support	medium
0.45	0.53	2	131	3	0	1	0	support	medium
0.1	0.83	6	283	5	0	1	0	support	medium
0.44	0.54	2	139	3	0	1	0	support	medium
0.78	1	4	267	5	0	1	0	technical	medium
0.38	0.56	2	148	3	0	1	0	technical	medium
0.85	0.84	5	272	6	0	1	0	technical	medium
0.36	0.48	2	148	3	1	1	0	management	medium
0.75	0.88	5	270	5	0	1	0	IT	high
0.81	0.81	4	218	5	1	1	0	IT	low
0.4	0.55	2	150	3	0	1	0	IT	medium
0.83	0.83	5	260	5	0	1	0	IT	medium
0.41	0.52	2	127	3	0	1	0	IT	medium
0.42	0.57	2	134	3	0	1	0	product_mng	medium
0.09	0.83	7	258	4	0	1	0	product_mng	low
0.87	0.81	5	304	5	0	1	0	product_mng	low
0.43	0.56	6	149	4	0	1	0	product_mng	low
0.39	0.51	2	139	3	0	1	0	IT	low
0.1	0.9	6	272	5	0	1	0	RandD	low
0.41	0.52	2	132	3	0	1	0	RandD	low
0.72	1	2	240	2	0	1	0	RandD	low
0.44	0.55	2	137	3	0	1	0	RandD	low
0.38	0.5	2	139	3	0	1	0	RandD	low
0.46	0.52	2	148	3	0	1	0	RandD	low
0.4	0.49	2	149	3	0	1	0	marketing	low
0.45	0.45	2	131	3	0	1	0	sales	low
0.89	0.89	5	262	5	0	1	0	accounting	low
0.1	0.97	7	284	4	0	1	0	support	low
0.46	0.48	2	161	3	0	1	0	technical	low
0.09	0.78	7	290	4	0	1	0	management	low
0.45	0.57	2	149	3	0	1	0	marketing	low
0.89	0.98	4	242	6	0	1	0	marketing	low
0.62	0.77	5	227	4	0	1	0	marketing	low
0.11	0.93	6	276	4	0	1	0	sales	low
0.44	0.5	2	135	3	0	1	0	sales	low
0.09	0.94	6	266	4	0	1	0	sales	medium
0.56	0.75	5	236	2	0	1	0	sales	medium
0.77	0.89	4	270	5	0	1	0	sales	medium
0.39	0.49	2	146	3	0	1	0	sales	medium
0.1	0.92	5	272	4	0	1	0	sales	medium
0.72	0.85	5	246	5	0	1	0	sales	medium
0.4	0.52	2	136	3	0	1	0	sales	medium
0.11	0.81	6	260	4	0	1	0	sales	medium
0.88	1	5	247	5	0	1	0	sales	medium
0.37	0.51	2	127	3	0	1	0	sales	medium
0.11	0.96	6	267	4	0	1	0	sales	medium
0.4	0.52	2	143	3	0	1	0	sales	medium
0.1	0.86	6	306	4	0	1	0	sales	high
0.62	0.89	3	131	4	0	1	0	sales	low
0.78	0.86	4	249	5	0	1	0	sales	medium
0.37	0.52	2	144	3	0	1	0	sales	medium
0.76	0.82	4	254	5	1	1	0	sales	medium
0.42	0.53	2	131	3	0	1	0	accounting	medium
0.1	0.77	6	272	4	0	1	0	accounting	low
0.42	0.47	2	157	3	0	1	0	accounting	low
0.1	0.96	7	301	4	0	1	0	hr	low
0.1	0.81	6	252	4	0	1	0	hr	low
0.42	0.47	2	130	3	0	1	0	hr	low
0.09	0.86	6	297	4	0	1	0	hr	low
0.1	0.8	6	248	4	0	1	0	technical	low
0.11	0.89	7	257	4	0	1	0	technical	low
0.44	0.53	2	147	3	0	1	0	technical	low
0.87	0.9	3	307	5	0	1	0	technical	low
0.44	0.46	2	154	3	0	1	0	technical	low
0.41	0.56	2	143	3	0	1	0	technical	low
0.51	0.79	4	134	3	0	1	0	technical	low
0.89	0.96	5	221	5	0	1	0	technical	low
0.1	0.96	6	275	4	0	1	0	technical	low
0.9	0.94	5	247	5	0	1	0	technical	low
0.36	0.55	2	131	3	0	1	0	technical	low
0.44	0.54	2	150	3	0	1	0	support	low
0.39	0.57	2	150	3	0	1	0	support	low
0.38	1	5	137	4	0	1	0	support	low
0.73	0.95	4	223	6	0	1	0	support	low
0.1	0.96	6	292	4	0	1	0	support	medium
0.89	0.83	5	130	4	1	1	0	support	medium
0.87	0.85	5	221	6	0	1	0	support	medium
0.84	0.89	4	245	5	1	1	0	support	medium
0.11	0.77	6	274	4	0	1	0	support	medium
0.74	1	5	248	5	0	1	0	support	medium
0.79	0.97	4	243	5	0	1	0	support	medium
0.1	0.92	7	273	4	0	1	0	technical	medium
0.83	0.95	5	221	5	0	1	0	technical	medium
0.1	0.79	6	271	4	0	1	0	technical	medium
0.45	0.5	2	157	3	0	1	0	management	medium
0.29	0.48	2	249	4	0	1	0	IT	medium
0.46	0.46	2	145	3	0	1	0	IT	high
0.11	0.83	6	262	5	0	1	0	IT	low
0.75	0.89	5	272	5	0	1	0	IT	medium
0.4	0.5	2	129	3	0	1	0	IT	medium
0.37	0.46	2	134	3	0	1	0	product_mng	medium
0.41	0.52	2	147	3	0	1	0	product_mng	medium
0.1	0.83	6	293	4	0	1	0	product_mng	low
0.39	0.52	2	129	3	0	1	0	product_mng	low
0.4	0.45	2	140	3	0	1	0	IT	low
0.41	0.52	2	132	3	0	1	0	RandD	low
0.11	0.89	6	284	4	0	1	0	RandD	low
0.74	0.99	5	263	5	0	1	0	RandD	low
0.42	0.46	2	143	3	0	1	0	RandD	low
0.88	0.88	4	265	5	0	1	0	RandD	low
0.37	0.53	2	147	3	0	1	0	RandD	low
0.78	0.81	4	253	5	0	1	0	marketing	low
0.46	0.5	2	141	3	0	1	0	sales	low
0.74	1	5	222	6	0	1	0	accounting	low
0.11	0.86	6	273	4	1	1	0	support	low
0.8	0.87	5	240	6	0	1	0	technical	low
0.37	0.48	2	154	3	0	1	0	management	low
0.87	0.92	4	253	6	0	1	0	marketing	low
0.9	0.84	5	221	5	0	1	0	marketing	low
0.1	0.88	6	263	4	0	1	0	marketing	low
0.43	0.46	2	145	3	0	1	0	sales	low
0.11	0.91	6	279	4	0	1	0	sales	low
0.4	0.46	2	146	3	0	1	0	sales	low
0.09	0.93	7	270	4	0	1	0	sales	medium
0.4	0.5	2	135	3	0	1	0	sales	medium
0.14	0.7	5	236	3	0	1	0	sales	medium
0.4	0.49	2	151	3	0	1	0	sales	medium
0.11	0.79	6	244	4	1	1	0	sales	medium
0.72	1	4	169	3	0	1	0	sales	medium
0.39	0.57	2	157	3	0	1	0	sales	medium
0.82	0.93	4	246	5	0	1	0	sales	medium
0.41	0.52	2	142	3	0	1	0	sales	medium
0.45	0.51	2	156	3	0	1	0	sales	medium
0.2	0.7	6	281	5	0	1	0	sales	medium
0.43	0.53	2	146	3	0	1	0	sales	medium
0.39	0.55	2	156	3	0	1	0	sales	high
0.11	0.86	6	299	4	1	1	0	sales	low
0.45	0.47	2	136	3	0	1	0	sales	medium
0.11	0.87	6	272	4	0	1	0	sales	medium
0.84	0.86	5	240	5	0	1	0	accounting	medium
0.86	0.96	5	245	6	0	1	0	accounting	medium
0.79	0.93	5	269	5	0	1	0	accounting	low
0.39	0.57	2	130	3	0	1	0	hr	low
0.15	0.62	4	257	3	0	1	0	hr	low
0.81	1	4	241	5	0	1	0	hr	low
0.39	0.53	2	136	3	0	1	0	hr	low
0.92	0.94	4	219	5	0	1	0	technical	low
0.9	0.98	5	271	5	0	1	0	technical	low
0.32	0.6	2	280	4	0	1	0	technical	low
0.46	0.46	2	140	3	0	1	0	technical	low
0.83	0.98	4	254	5	0	1	0	technical	low
0.39	0.47	2	131	3	0	1	0	technical	low
0.2	0.9	6	138	3	0	1	0	technical	low
0.11	0.85	6	295	4	0	1	0	technical	low
0.11	0.96	6	301	5	0	1	0	technical	low
0.1	0.95	7	296	4	0	1	0	technical	low
0.75	0.87	5	246	5	0	1	0	technical	low
0.44	0.57	2	145	3	0	1	0	support	low
0.86	0.93	5	241	5	1	1	0	support	low
0.1	0.82	6	269	4	0	1	0	support	low
0.39	0.49	2	146	3	0	1	0	support	low
0.45	0.48	2	149	3	0	1	0	support	low
0.1	0.94	7	287	4	0	1	0	support	medium
0.36	0.55	2	138	3	0	1	0	support	medium
0.57	0.61	4	158	5	0	1	0	support	medium
0.09	0.87	6	266	4	0	1	0	support	medium
0.87	0.91	4	255	5	0	1	0	support	medium
0.43	0.52	2	156	3	0	1	0	support	medium
0.36	0.5	2	147	3	0	1	0	technical	medium
0.91	0.99	5	265	5	1	1	0	technical	medium
0.41	0.48	2	136	3	0	1	0	technical	medium
0.37	0.52	2	140	3	0	1	0	management	medium
0.43	0.45	2	146	3	0	1	0	IT	medium
0.43	0.57	2	142	3	0	1	0	IT	medium
0.4	0.53	2	155	3	0	1	0	IT	high
0.1	0.89	7	285	4	0	1	0	IT	low
0.76	0.99	4	253	5	1	1	0	IT	medium
0.82	0.93	4	248	5	0	1	0	product_mng	medium
0.11	0.83	7	255	5	0	1	0	product_mng	medium
0.43	0.52	2	154	3	1	1	0	product_mng	medium
0.11	0.88	7	305	4	0	1	0	product_mng	low
0.41	0.48	2	141	3	0	1	0	IT	low
0.73	0.87	5	252	5	0	1	0	RandD	low
0.37	0.57	2	157	3	0	1	0	RandD	low
0.11	0.89	6	250	4	0	1	0	RandD	low
0.46	0.52	2	131	3	0	1	0	RandD	low
0.41	0.5	2	149	3	0	1	0	RandD	low
0.78	0.78	4	260	5	0	1	0	RandD	low
0.78	0.86	5	260	6	0	1	0	marketing	low
0.72	0.86	5	251	5	0	1	0	sales	low
0.63	0.83	6	242	5	0	1	0	accounting	low
0.55	1	6	136	3	0	1	0	support	low
0.45	0.55	2	155	3	0	1	0	technical	low
0.39	0.51	2	155	3	0	1	0	management	low
0.1	0.81	6	248	4	0	1	0	marketing	low
0.4	0.5	2	136	3	0	1	0	marketing	low
0.39	0.54	2	133	3	0	1	0	marketing	low
0.78	0.45	4	128	2	0	1	0	sales	low
0.42	0.53	2	142	3	0	1	0	sales	low
0.39	0.54	2	149	3	0	1	0	sales	low
0.46	0.57	2	145	3	0	1	0	sales	low
0.1	0.92	6	279	4	0	1	0	sales	medium
0.45	0.47	2	146	3	0	1	0	sales	medium
0.1	0.83	6	264	4	1	1	0	sales	medium
0.1	0.89	7	272	4	0	1	0	sales	medium
0.78	0.86	5	256	5	0	1	0	sales	medium
0.4	0.65	2	296	5	0	1	0	sales	medium
0.45	0.51	2	155	3	1	1	0	sales	medium
0.39	0.56	2	130	3	0	1	0	sales	medium
0.43	0.48	2	157	3	0	1	0	sales	medium
0.09	0.96	6	245	4	0	1	0	sales	medium
0.79	0.86	5	226	5	0	1	0	sales	medium
0.44	0.47	2	156	3	1	1	0	sales	medium
0.79	0.95	5	228	5	0	1	0	sales	high
0.38	0.46	2	155	3	0	1	0	sales	low
0.36	0.56	2	159	3	0	1	0	sales	medium
0.39	0.57	2	142	3	0	1	0	accounting	medium
0.09	0.93	6	271	4	0	1	0	accounting	medium
0.16	0.65	4	277	5	0	1	0	accounting	medium
0.09	0.77	6	310	4	0	1	0	hr	low
0.11	0.87	6	254	4	0	1	0	hr	low
0.44	0.56	2	142	3	0	1	0	hr	low
0.11	0.88	7	253	4	0	1	0	hr	low
0.11	0.97	6	260	4	0	1	0	technical	low
0.45	0.52	2	147	3	0	1	0	technical	low
0.1	0.96	7	288	4	0	1	0	technical	low
0.4	0.46	2	160	3	0	1	0	technical	low
0.38	0.55	2	130	3	0	1	0	technical	low
0.39	0.56	2	133	3	0	1	0	technical	low
0.38	0.55	2	160	3	0	1	0	technical	low
0.38	0.45	2	151	3	0	1	0	technical	low
0.17	0.75	3	188	4	0	1	0	technical	low
0.79	0.84	5	247	5	0	1	0	technical	low
0.1	0.85	7	259	4	0	1	0	technical	low
0.37	0.48	2	129	3	0	1	0	support	low
0.42	0.49	2	152	3	0	1	0	support	low
0.44	0.48	2	128	3	0	1	0	support	low
0.11	0.83	6	253	4	0	1	0	support	low
0.39	0.48	2	151	3	0	1	0	support	low
0.1	0.83	5	271	5	0	1	0	support	low
0.4	0.46	2	155	3	0	1	0	support	medium
0.86	0.91	5	245	5	0	1	0	support	medium
0.37	0.46	2	157	3	0	1	0	support	medium
0.4	0.51	2	160	3	0	1	0	support	medium
0.43	0.48	2	149	3	0	1	0	support	medium
0.88	0.88	5	248	5	0	1	0	technical	medium
0.44	0.52	2	128	3	0	1	0	technical	medium
0.87	1	4	224	5	0	1	0	technical	medium
0.4	0.46	2	156	3	0	1	0	management	medium
0.45	0.52	2	143	3	0	1	0	IT	medium
0.84	0.93	4	250	5	0	1	0	IT	medium
0.1	0.68	3	179	3	0	1	0	IT	medium
0.72	0.99	5	257	5	0	1	0	IT	high
0.4	0.5	2	127	3	0	1	0	IT	low
0.45	0.5	2	145	3	0	1	0	product_mng	medium
0.89	0.98	5	274	5	0	1	0	product_mng	medium
0.4	0.55	2	131	3	0	1	0	product_mng	medium
0.38	0.53	2	136	3	0	1	0	product_mng	medium
0.38	0.47	2	140	3	1	1	0	IT	low
0.1	0.82	7	265	4	0	1	0	RandD	low
0.42	0.48	2	148	3	1	1	0	RandD	low
0.74	0.86	5	262	5	0	1	0	RandD	low
0.1	0.8	6	261	4	0	1	0	RandD	low
0.82	0.9	5	248	5	0	1	0	RandD	low
0.38	0.55	2	131	3	0	1	0	marketing	low
0.41	0.56	2	160	3	0	1	0	sales	low
0.4	0.47	2	152	3	0	1	0	accounting	low
0.83	0.98	4	249	5	0	1	0	support	low
0.36	0.57	2	144	3	0	1	0	technical	low
0.75	0.98	4	245	5	0	1	0	management	low
0.44	0.53	2	146	3	0	1	0	marketing	low
0.1	0.94	6	297	5	0	1	0	marketing	low
0.39	0.52	2	148	3	1	1	0	marketing	low
0.09	0.84	7	260	4	0	1	0	sales	low
0.4	0.57	2	152	3	0	1	0	sales	low
0.41	0.54	2	135	3	0	1	0	sales	low
0.83	0.92	4	235	5	0	1	0	sales	low
0.42	0.47	2	145	3	0	1	0	sales	low
0.61	0.46	5	220	4	0	1	0	sales	low
0.44	0.52	2	128	3	0	1	0	sales	medium
0.77	0.81	5	237	5	0	1	0	sales	medium
0.81	0.95	4	275	5	0	1	0	sales	medium
0.1	0.78	6	310	4	0	1	0	sales	medium
0.73	0.84	5	251	6	0	1	0	sales	medium
0.09	0.83	6	250	4	0	1	0	sales	medium
0.9	0.99	4	259	6	0	1	0	sales	medium
0.88	1	4	259	5	0	1	0	sales	medium
0.09	0.87	7	305	4	0	1	0	sales	medium
0.4	0.56	2	130	3	1	1	0	sales	medium
0.17	0.55	6	250	5	0	1	0	sales	medium
0.82	0.82	5	220	6	0	1	0	sales	medium
0.9	0.83	4	266	5	0	1	0	sales	high
0.83	0.92	4	255	5	0	1	0	accounting	low
0.44	0.5	2	154	3	0	1	0	accounting	medium
0.5	0.85	4	138	3	0	1	0	accounting	medium
0.14	0.61	6	291	5	0	1	0	hr	medium
0.77	0.82	4	217	5	0	1	0	hr	medium
0.09	0.83	6	286	4	0	1	0	hr	low
0.11	0.88	6	290	4	0	1	0	hr	low
0.44	0.57	2	148	3	0	1	0	technical	low
0.43	0.52	2	146	3	0	1	0	technical	low
0.12	0.8	5	136	2	0	1	0	technical	low
0.1	0.86	7	261	5	0	1	0	technical	low
0.1	0.96	6	274	4	0	1	0	technical	low
0.4	0.48	2	132	3	0	1	0	technical	low
0.41	0.47	2	145	3	0	1	0	technical	low
0.37	0.48	2	153	3	0	1	0	technical	low
0.4	0.48	2	139	3	0	1	0	technical	low
0.74	0.96	4	231	5	0	1	0	technical	low
0.39	0.48	2	154	3	0	1	0	technical	low
0.11	0.9	5	307	4	0	1	0	support	low
0.36	0.51	2	129	3	0	1	0	support	low
0.8	0.83	5	275	5	0	1	0	support	low
0.6	0.85	3	250	2	0	1	0	support	low
0.36	0.54	2	158	3	0	1	0	support	low
0.1	0.96	6	310	5	0	1	0	support	low
0.65	0.86	2	181	2	0	1	0	support	low
0.49	0.73	4	244	3	0	1	0	support	low
0.73	0.96	5	256	6	1	1	0	support	medium
0.11	0.8	6	259	5	0	1	0	support	medium
0.73	0.91	4	247	5	0	1	0	support	medium
0.43	0.46	2	129	3	0	1	0	technical	medium
0.73	0.93	5	229	5	0	1	0	technical	medium
0.76	0.85	5	236	6	0	1	0	technical	medium
0.09	0.96	6	281	4	0	1	0	management	medium
0.9	0.81	5	264	5	0	1	0	IT	medium
0.1	0.81	6	308	4	0	1	0	IT	medium
0.43	0.48	2	147	3	0	1	0	IT	medium
0.41	0.55	2	159	3	0	1	0	IT	medium
0.41	0.57	2	154	3	0	1	0	IT	medium
0.1	0.87	6	307	4	0	1	0	product_mng	high
0.4	0.46	2	132	3	0	1	0	product_mng	low
0.4	0.53	2	152	3	0	1	0	product_mng	medium
0.36	0.48	5	310	3	0	1	0	product_mng	medium
0.83	0.95	5	230	5	0	1	0	IT	medium
0.83	0.94	5	273	5	0	1	0	RandD	medium
0.41	0.51	2	144	3	0	1	0	RandD	low
0.11	0.93	7	296	4	0	1	0	RandD	low
0.68	0.62	5	198	5	1	1	0	RandD	low
0.43	0.53	2	157	3	0	1	0	RandD	low
0.44	0.51	2	145	3	0	1	0	marketing	low
0.87	0.94	5	219	5	0	1	0	marketing	low
0.43	0.54	2	153	3	0	1	0	sales	low
0.89	0.48	3	178	5	0	1	0	accounting	low
0.83	0.88	5	239	5	0	1	0	support	low
0.11	0.87	6	278	5	0	1	0	technical	low
0.85	1	6	260	3	1	1	0	management	low
0.89	0.97	4	264	5	0	1	0	marketing	low
0.09	0.92	7	301	4	0	1	0	marketing	low
0.43	0.55	4	134	3	0	1	0	marketing	low
0.42	0.46	2	147	3	0	1	0	sales	low
0.43	0.54	2	130	3	0	1	0	sales	low
0.1	0.93	6	307	4	0	1	0	sales	low
0.37	0.46	2	156	3	0	1	0	sales	low
0.76	0.98	4	237	5	0	1	0	sales	low
0.88	0.89	4	254	5	0	1	0	sales	low
0.39	0.48	2	151	3	0	1	0	sales	low
0.45	0.54	2	131	3	0	1	0	sales	medium
0.91	0.95	5	241	5	0	1	0	sales	medium
0.86	0.85	5	267	5	0	1	0	sales	medium
0.39	0.53	2	153	3	0	1	0	sales	medium
0.89	1	4	217	5	0	1	0	sales	medium
0.11	0.86	6	254	4	0	1	0	sales	medium
0.1	0.87	6	265	5	0	1	0	sales	medium
0.38	0.57	2	146	3	0	1	0	sales	medium
0.4	0.54	2	156	3	0	1	0	sales	medium
0.86	0.97	5	269	5	0	1	0	sales	medium
0.1	0.86	6	288	4	0	1	0	sales	medium
0.1	0.85	6	283	4	0	1	0	sales	medium
0.42	0.5	2	128	3	0	1	0	accounting	high
0.36	0.46	2	130	3	0	1	0	accounting	low
0.39	0.48	2	127	3	0	1	0	accounting	medium
0.43	0.47	2	137	3	0	1	0	hr	medium
0.36	0.49	2	133	3	0	1	0	hr	medium
0.09	0.91	6	275	4	0	1	0	hr	medium
0.42	0.55	2	146	3	0	1	0	hr	low
0.42	0.46	2	135	3	0	1	0	technical	low
0.91	0.89	5	217	5	0	1	0	technical	low
0.41	0.56	2	154	3	0	1	0	technical	low
0.11	0.78	6	247	4	0	1	0	technical	low
0.09	0.83	6	295	5	0	1	0	technical	low
0.83	1	5	224	5	0	1	0	technical	low
0.11	0.78	6	281	4	0	1	0	technical	low
0.1	0.93	7	258	4	0	1	0	technical	low
0.42	0.55	2	150	3	0	1	0	technical	low
0.1	0.97	7	282	4	0	1	0	technical	low
0.38	0.51	2	138	3	0	1	0	technical	low
0.77	0.98	4	238	6	0	1	0	support	low
0.11	0.85	7	244	4	0	1	0	support	low
0.87	0.97	5	250	6	0	1	0	support	low
0.1	0.88	7	282	4	0	1	0	support	low
0.1	0.89	7	253	4	0	1	0	support	low
0.09	0.9	6	256	4	0	1	0	support	low
0.84	0.85	5	260	5	0	1	0	support	low
0.11	0.86	6	245	4	0	1	0	support	low
0.81	0.97	5	230	5	0	1	0	support	low
0.77	0.85	5	276	5	0	1	0	support	medium
0.42	0.47	2	137	3	0	1	0	support	medium
0.36	0.56	2	140	3	0	1	0	technical	medium
0.81	0.83	5	269	6	0	1	0	technical	medium
0.37	0.46	2	130	3	1	1	0	technical	medium
0.1	0.96	6	264	4	0	1	0	management	medium
0.14	0.55	6	175	5	0	1	0	IT	medium
0.41	0.51	2	159	3	0	1	0	IT	medium
0.44	0.55	2	128	3	0	1	1	IT	medium
0.82	0.94	5	232	5	1	1	0	IT	medium
0.67	0.54	3	166	5	0	1	0	IT	medium
0.44	0.57	2	141	3	0	1	0	product_mng	medium
0.42	0.54	2	143	3	0	1	0	product_mng	high
0.84	0.83	4	239	5	0	1	0	product_mng	low
0.86	1	4	232	5	0	1	0	product_mng	medium
0.56	0.86	5	252	2	0	1	0	IT	medium
0.09	0.93	6	255	4	0	1	0	RandD	medium
0.1	0.81	7	270	4	0	1	0	RandD	medium
0.39	0.54	2	149	3	0	1	0	RandD	low
0.75	0.89	5	276	5	0	1	0	RandD	low
0.43	0.55	2	159	3	0	1	0	RandD	low
0.09	0.96	7	274	5	0	1	0	marketing	low
0.83	0.94	4	264	5	0	1	0	sales	low
0.59	1	3	156	4	0	1	0	accounting	low
0.44	0.54	2	135	3	0	1	0	support	low
0.38	0.49	2	128	3	0	1	0	technical	low
0.76	0.98	5	242	5	0	1	0	management	low
0.22	0.86	4	293	3	0	1	0	marketing	low
0.4	0.46	2	141	3	0	1	0	marketing	low
0.41	0.48	2	155	3	0	1	0	marketing	low
0.38	0.51	2	141	3	0	1	0	sales	low
0.45	0.68	4	212	4	1	1	0	sales	low
0.39	0.56	2	160	3	0	1	0	sales	low
0.45	0.47	2	150	3	0	1	0	sales	low
0.42	0.53	2	132	3	1	1	0	sales	low
0.1	0.87	6	248	4	0	1	0	sales	low
0.78	0.96	5	272	5	0	1	0	sales	low
0.39	0.56	2	160	3	0	1	0	sales	low
0.1	0.87	7	299	4	0	1	0	sales	low
0.1	0.8	6	292	4	0	1	0	sales	medium
0.43	0.46	2	126	3	0	1	0	sales	medium
0.38	0.45	2	132	3	0	1	0	sales	medium
0.09	0.77	6	282	5	0	1	0	sales	medium
0.39	0.53	2	141	3	0	1	0	sales	medium
0.73	0.99	6	206	5	0	1	0	sales	medium
0.38	0.49	2	140	3	0	1	0	sales	medium
0.1	0.91	6	255	4	0	1	0	sales	medium
0.41	0.54	2	133	3	0	1	0	sales	medium
0.43	0.51	2	131	3	0	1	0	sales	medium
0.79	0.96	4	257	5	0	1	0	accounting	medium
0.1	0.81	6	269	4	0	1	0	accounting	medium
0.11	0.97	6	254	4	0	1	0	accounting	high
0.42	0.5	2	143	3	0	1	0	hr	low
0.36	0.51	2	157	3	0	1	0	hr	medium
0.63	0.93	5	163	3	0	1	0	hr	medium
0.41	0.56	2	133	3	0	1	0	hr	medium
0.36	0.46	2	157	3	0	1	0	technical	medium
0.1	0.9	6	301	5	0	1	0	technical	low
0.11	0.96	6	310	4	0	1	0	technical	low
0.44	0.54	2	133	3	0	1	0	technical	low
0.77	0.96	5	249	6	0	1	0	technical	low
0.91	1	4	251	6	0	1	0	technical	low
0.26	0.46	2	242	3	0	1	0	technical	low
0.81	0.93	5	265	6	0	1	0	technical	low
0.11	0.87	6	280	4	0	1	0	technical	low
0.92	0.89	4	241	5	0	1	0	technical	low
0.1	0.86	5	253	4	0	1	0	technical	low
0.45	0.51	2	137	3	0	1	0	support	low
0.11	0.94	6	266	4	0	1	0	support	low
0.23	0.7	5	168	4	0	1	0	support	low
0.86	0.95	4	270	5	0	1	0	support	low
0.44	0.55	2	141	3	0	1	0	support	low
0.41	0.56	2	133	3	0	1	0	support	low
0.84	0.97	5	256	5	0	1	0	support	low
0.42	0.52	2	160	3	0	1	0	support	low
0.11	0.88	7	275	4	0	1	0	support	low
0.38	0.46	2	160	3	0	1	0	support	low
0.11	0.96	7	244	4	0	1	0	support	low
0.1	0.83	6	271	4	0	1	0	technical	medium
0.86	0.88	5	268	5	0	1	0	technical	medium
0.91	1	4	253	5	1	1	0	technical	medium
0.37	0.53	2	140	3	0	1	0	management	medium
0.46	0.5	2	146	3	0	1	0	IT	medium
0.1	0.89	6	259	5	0	1	0	IT	medium
0.37	0.46	2	127	3	0	1	0	IT	medium
0.4	0.48	2	161	3	0	1	0	IT	medium
0.09	0.78	6	260	4	0	1	0	IT	medium
0.11	0.89	6	272	4	0	1	0	product_mng	medium
0.39	0.48	2	159	3	0	1	0	product_mng	medium
0.89	0.96	4	219	6	0	1	0	product_mng	medium
0.09	0.91	6	243	4	0	1	0	product_mng	high
0.88	0.97	4	255	5	1	1	0	IT	low
0.11	0.9	7	245	4	0	1	0	RandD	medium
0.1	0.95	6	264	5	0	1	0	RandD	medium
0.91	1	4	245	6	0	1	0	RandD	medium
0.44	0.52	2	137	3	0	1	0	RandD	medium
0.63	0.76	2	157	4	0	1	0	RandD	low
0.1	0.87	7	247	4	0	1	0	marketing	low
0.36	0.51	2	144	3	0	1	0	sales	low
0.45	0.51	2	149	3	0	1	0	accounting	low
0.73	1	5	253	6	0	1	0	support	low
0.37	0.55	2	140	3	0	1	0	technical	low
0.09	0.85	7	307	4	0	1	0	management	low
0.41	0.71	3	205	4	0	1	0	marketing	low
0.72	1	5	234	5	0	1	0	marketing	low
0.36	0.54	2	127	3	0	1	0	marketing	low
0.9	1	4	229	5	0	1	0	sales	low
0.44	0.56	2	141	3	0	1	0	sales	low
0.78	0.95	4	260	5	0	1	0	sales	low
0.37	0.52	2	141	3	0	1	0	sales	low
0.4	0.47	2	144	3	1	1	0	sales	low
0.84	1	5	250	5	0	1	0	sales	low
0.09	0.86	6	245	4	0	1	0	sales	low
0.83	0.93	4	269	5	0	1	0	sales	low
0.11	0.87	6	273	4	0	1	0	sales	low
0.37	0.5	2	142	3	0	1	0	sales	low
0.09	0.93	6	273	5	0	1	0	sales	low
0.43	0.47	2	248	2	0	1	0	sales	medium
0.39	0.56	2	147	3	0	1	0	sales	medium
0.85	0.9	2	168	2	0	1	0	sales	medium
0.38	0.52	2	128	3	0	1	0	sales	medium
0.76	0.84	5	227	5	1	1	0	sales	medium
0.44	0.51	2	135	3	0	1	0	sales	medium
0.73	1	4	268	5	0	1	0	sales	medium
0.43	0.53	2	136	3	0	1	0	sales	medium
0.43	0.51	2	149	3	1	1	0	accounting	medium
0.09	0.96	7	264	4	0	1	0	accounting	medium
0.43	0.53	2	143	3	0	1	0	accounting	medium
0.45	0.57	2	138	3	0	1	0	hr	medium
0.42	0.48	2	146	3	0	1	0	hr	high
0.41	0.46	2	150	3	1	1	0	hr	low
0.44	0.55	2	156	3	0	1	0	hr	medium
0.09	0.92	7	245	4	0	1	0	technical	medium
0.41	0.51	2	156	3	0	1	0	technical	medium
0.43	0.51	2	143	3	0	1	0	technical	medium
0.38	0.51	2	159	3	0	1	0	technical	low
0.85	0.96	4	217	5	0	1	0	technical	low
0.88	0.91	4	234	6	0	1	0	technical	low
0.44	0.46	2	138	3	0	1	0	technical	low
0.11	0.92	7	265	4	0	1	0	technical	low
0.38	0.5	2	145	3	0	1	0	technical	low
0.09	0.78	6	263	4	0	1	0	technical	low
0.11	0.79	6	264	4	0	1	0	technical	low
0.11	0.88	6	253	4	0	1	0	support	low
0.44	0.48	2	155	3	0	1	0	support	low
0.38	0.51	2	137	3	0	1	0	support	low
0.1	0.87	6	254	5	0	1	0	support	low
0.45	0.57	2	143	3	0	1	0	support	low
0.11	0.94	7	280	5	0	1	0	support	low
0.36	0.48	2	136	3	0	1	0	support	low
0.72	0.95	5	271	5	0	1	0	support	low
0.43	0.48	2	157	3	0	1	0	support	low
0.45	0.5	2	150	3	0	1	0	support	low
0.4	0.53	2	127	3	0	1	0	support	low
0.1	0.81	6	271	4	0	1	0	technical	low
0.83	0.93	5	257	5	0	1	0	technical	low
0.11	0.8	7	305	4	0	1	0	technical	medium
0.43	0.5	2	152	3	0	1	0	management	medium
0.38	0.5	2	144	3	0	1	0	IT	medium
0.83	1	5	269	5	0	1	0	IT	medium
0.11	0.82	7	285	4	0	1	0	IT	medium
0.43	0.52	2	136	3	0	1	0	IT	medium
0.11	0.88	6	294	4	0	1	0	IT	medium
0.43	0.46	2	157	3	0	1	0	product_mng	medium
0.1	0.89	6	280	4	0	1	0	product_mng	medium
0.44	0.51	2	152	3	0	1	0	product_mng	medium
0.82	0.91	5	276	6	0	1	0	product_mng	medium
0.1	0.86	6	247	4	0	1	0	IT	medium
0.1	0.95	5	286	4	0	1	0	RandD	high
0.3	0.89	5	257	5	0	1	0	RandD	low
0.1	0.93	6	258	4	0	1	0	RandD	medium
0.39	0.5	2	151	3	0	1	0	RandD	medium
0.14	0.47	4	175	2	0	1	0	RandD	medium
0.82	0.92	4	252	5	0	1	0	marketing	medium
0.1	0.85	6	266	4	0	1	0	sales	low
0.09	0.9	6	295	4	0	1	0	accounting	low
0.54	0.83	6	165	6	0	1	0	support	low
0.61	0.58	2	264	4	0	1	0	technical	low
0.1	0.79	6	275	4	0	1	0	management	low
0.1	0.9	6	299	4	0	1	0	marketing	low
0.36	0.49	2	147	3	0	1	0	marketing	low
0.1	0.97	7	306	4	0	1	0	marketing	low
0.84	1	5	242	5	0	1	0	sales	low
0.38	0.51	2	159	3	0	1	0	sales	low
0.41	0.49	2	147	3	0	1	0	sales	low
0.37	0.51	2	154	3	1	1	0	sales	low
0.43	0.56	2	129	3	0	1	0	sales	low
0.46	0.53	2	161	3	0	1	0	sales	low
0.09	0.84	6	269	4	0	1	0	sales	low
0.78	0.86	5	274	5	0	1	0	sales	low
0.45	0.53	2	159	3	0	1	0	sales	low
0.42	0.47	2	135	3	0	1	0	sales	low
0.46	0.53	2	147	3	0	1	0	sales	low
0.39	0.49	2	142	3	0	1	0	sales	low
0.36	0.51	2	130	3	0	1	0	sales	low
0.43	0.53	2	147	3	0	1	0	sales	medium
0.85	0.87	5	246	5	1	1	0	sales	medium
0.11	0.92	6	281	4	0	1	0	sales	medium
0.11	0.9	6	253	4	0	1	0	sales	medium
0.38	0.47	2	128	3	0	1	0	sales	medium
0.43	0.57	2	129	3	0	1	0	sales	medium
0.75	1	5	223	6	0	1	0	accounting	medium
0.11	0.92	6	269	4	0	1	0	accounting	medium
0.1	0.9	7	269	4	0	1	0	accounting	medium
0.1	0.81	7	244	5	0	1	0	hr	medium
0.37	0.5	2	154	3	0	1	0	hr	medium
0.11	0.93	5	140	5	0	1	0	hr	medium
0.45	0.46	2	159	3	0	1	0	hr	high
0.44	0.48	2	158	3	0	1	0	technical	low
0.44	0.56	2	133	3	0	1	0	technical	medium
0.11	0.77	6	247	4	0	1	0	technical	medium
0.79	0.93	5	268	5	0	1	0	technical	medium
0.8	0.9	5	267	5	0	1	0	technical	medium
0.1	0.87	7	251	5	0	1	0	technical	low
0.09	0.93	6	279	4	0	1	0	technical	low
0.7	0.84	6	161	4	0	1	0	technical	low
0.72	0.84	4	256	5	0	1	0	technical	low
0.11	0.8	6	304	4	0	1	0	technical	low
0.39	0.51	2	137	3	0	1	0	technical	low
0.4	0.49	2	144	3	0	1	0	support	low
0.43	0.54	2	142	3	0	1	0	support	low
0.76	0.87	5	262	5	0	1	0	support	low
0.4	0.48	2	142	3	0	1	0	support	low
0.09	0.89	6	282	4	0	1	0	support	low
0.37	0.54	2	157	3	0	1	0	support	low
0.87	0.91	5	228	5	0	1	0	support	low
0.1	0.86	6	283	4	0	1	0	support	low
0.11	0.86	6	286	4	0	1	0	support	low
0.43	0.5	2	148	3	0	1	0	support	low
0.1	0.81	6	245	4	0	1	0	support	low
0.11	0.95	6	279	4	0	1	0	technical	low
0.85	0.87	5	245	5	0	1	0	technical	low
0.37	0.49	2	138	3	0	1	0	technical	low
0.44	0.52	2	141	3	0	1	0	management	low
0.1	0.83	7	302	5	0	1	0	IT	medium
0.11	0.89	6	268	4	0	1	0	IT	medium
0.87	0.88	5	240	5	0	1	0	IT	medium
0.39	0.49	2	127	3	0	1	0	IT	medium
0.1	0.94	7	264	4	0	1	0	IT	medium
0.44	0.53	2	155	3	0	1	0	product_mng	medium
0.4	0.49	2	143	3	0	1	0	product_mng	medium
0.76	0.98	5	217	6	0	1	0	product_mng	medium
0.46	0.55	2	147	3	0	1	0	product_mng	medium
0.9	0.92	4	271	5	0	1	0	IT	medium
0.85	0.87	4	273	5	0	1	0	RandD	medium
0.1	0.78	5	285	4	1	1	0	RandD	medium
0.43	0.49	2	131	3	0	1	0	RandD	high
0.2	0.5	5	135	6	0	1	0	RandD	low
0.81	0.92	5	239	5	0	1	0	RandD	medium
0.83	0.85	5	237	5	0	1	0	marketing	medium
0.14	0.75	4	277	5	1	1	0	sales	medium
0.1	0.84	5	303	5	0	1	0	accounting	medium
0.91	0.98	4	242	6	0	1	0	support	low
0.37	0.57	2	158	3	0	1	0	technical	low
0.42	0.57	2	147	3	1	1	0	management	low
0.39	0.68	2	282	5	0	1	0	marketing	low
0.39	0.54	2	154	3	0	1	0	marketing	low
0.44	0.52	2	149	3	0	1	0	marketing	low
0.37	0.45	2	149	3	0	1	0	sales	low
0.39	0.53	2	146	3	0	1	0	sales	low
0.72	0.94	4	258	5	0	1	0	sales	low
0.37	0.49	2	148	3	0	1	0	sales	low
0.82	0.94	5	236	5	0	1	0	sales	low
0.42	0.52	2	134	3	0	1	0	sales	low
0.59	1	2	155	5	0	1	0	sales	low
0.82	0.86	5	257	5	0	1	0	sales	low
0.73	0.97	6	189	2	0	1	0	sales	low
0.78	0.66	3	164	3	0	1	0	sales	low
0.09	0.95	6	271	4	0	1	0	sales	low
0.1	0.97	6	280	4	0	1	0	sales	low
0.45	0.46	2	149	3	0	1	0	sales	low
0.83	0.81	5	219	5	0	1	0	sales	low
0.43	0.51	2	128	3	0	1	0	sales	low
0.4	0.47	2	128	3	0	1	0	sales	medium
0.43	0.46	2	157	3	0	1	0	sales	medium
0.78	0.93	4	225	5	0	1	0	sales	medium
0.39	0.45	2	140	3	0	1	0	sales	medium
0.11	0.97	6	310	4	0	1	0	accounting	medium
0.36	0.52	2	143	3	0	1	0	accounting	medium
0.36	0.54	2	153	3	0	1	0	accounting	medium
0.1	0.79	7	310	4	0	1	0	hr	medium
0.4	0.47	2	136	3	0	1	0	hr	medium
0.81	0.85	4	251	6	0	1	0	hr	medium
0.4	0.47	2	144	3	0	1	0	hr	medium
0.09	0.93	6	296	4	0	1	0	technical	medium
0.76	0.89	5	238	5	0	1	0	technical	high
0.73	0.93	5	162	4	0	1	0	technical	low
0.38	0.49	2	137	3	0	1	0	technical	medium
0.72	0.84	5	257	5	0	1	0	technical	medium
0.4	0.56	2	148	3	0	1	0	technical	medium
0.91	0.99	5	254	5	0	1	0	technical	medium
0.85	0.85	4	247	6	0	1	0	technical	low
0.9	0.7	5	206	4	0	1	0	technical	low
0.46	0.55	2	145	3	0	1	0	technical	low
0.43	0.57	2	159	3	1	1	0	technical	low
0.89	0.88	5	228	5	1	1	0	support	low
0.09	0.81	6	257	4	0	1	0	support	low
0.4	0.48	2	155	3	0	1	0	support	low
0.76	0.83	6	293	6	0	1	0	support	low
0.4	0.57	2	151	3	0	1	0	support	low
0.37	0.48	2	160	3	0	1	0	support	low
0.37	0.53	2	143	3	0	1	0	support	low
0.11	0.96	6	280	4	0	1	0	support	low
0.37	0.52	2	158	3	0	1	0	support	low
0.09	0.89	7	310	4	0	1	0	support	low
0.88	0.86	5	258	5	0	1	0	support	low
0.84	0.94	5	262	5	0	1	0	technical	low
0.1	0.98	6	265	4	0	1	0	technical	low
0.41	0.47	2	143	3	1	1	0	technical	low
0.84	0.91	5	232	6	0	1	0	management	low
0.41	0.55	2	161	3	0	1	0	IT	low
0.53	0.76	5	132	6	0	1	0	IT	low
0.42	0.47	2	139	3	1	1	0	IT	medium
0.36	0.5	2	131	3	0	1	0	IT	medium
0.38	0.52	2	161	3	0	1	0	IT	medium
0.36	0.48	2	152	3	0	1	0	product_mng	medium
0.46	0.54	2	138	3	0	1	0	product_mng	medium
0.37	0.47	2	159	3	1	1	0	product_mng	medium
0.42	0.49	2	153	3	0	1	0	product_mng	medium
0.44	0.56	2	156	3	0	1	0	IT	medium
0.92	0.82	5	265	5	0	1	0	RandD	medium
0.1	0.79	6	301	5	0	1	0	RandD	medium
0.76	1	4	220	6	0	1	0	RandD	medium
0.11	0.79	6	247	4	0	1	0	RandD	medium
0.43	0.48	2	136	3	0	1	0	RandD	high
0.4	0.49	2	160	3	0	1	0	marketing	low
0.11	0.84	7	310	4	0	1	0	sales	medium
0.84	0.82	5	240	5	0	1	0	accounting	medium
0.84	0.84	5	238	5	0	1	0	support	medium
0.51	0.6	7	243	5	0	1	0	technical	medium
0.66	0.91	5	248	4	0	1	0	management	low
0.42	0.56	2	137	3	0	1	0	marketing	low
0.38	0.49	2	155	3	0	1	0	marketing	low
0.15	0.63	7	229	3	0	1	0	marketing	low
0.38	0.53	2	140	3	0	1	0	sales	low
0.43	0.54	2	156	3	0	1	0	sales	low
0.37	0.57	2	147	3	0	1	0	sales	low
0.11	0.92	7	293	4	0	1	0	sales	low
0.41	0.53	2	157	3	0	1	0	sales	low
0.84	0.96	4	247	5	0	1	0	sales	low
[truncated: 13,000 more rows]
